# Supplementary material for: N-(3-Methoxy­phen­yl)-tert-butane­sulfinamide
Source: Acta Crystallogr Sect E Struct Rep Online. 2009 Dec 12;66(Pt 1):o109. doi: 10.1107/S1600536809052507 (PMC2980236; doi:10.1107/S1600536809052507)
Supplement: Supplementary file 1 [file e-66-0o109-sup1.cif]

##############################################################################
###                                                                        ###
###        Electronic paper (Acta Crystallographica Section E)             ###
###                                                                        ###
##############################################################################
#                                                                            #
# This CIF contains the data in a paper accepted for publication in Acta     #
# Crystallographica Section E. It conforms to the requirements of Notes      #
# for Authors for Section E, and has been peer reviewed under the auspices   #
# of the IUCr Commission on Journals.                                        #
#                                                                            #
# Full details of the Crystallographic Information File format               #
# are given in the paper "The Crystallographic Information File (CIF):       #
# a New Standard Archive File for Crystallography" by S. R. Hall, F. H.      #
# Allen and I. D. Brown [Acta Cryst. (1991), A47, 655-685].                  #
#                                                                            #
# The current version of the core CIF dictionary is obtainable from          #
# ftp://ftp.iucr.org/pub/cif_core.dic. The current version number is 2.4.    #
#                                                                            #
# Software is freely available for graphical display of the structure(s) in  #
# this CIF.  For information consult the CIF home page http://www.iucr.org/  #
# cif/home.html                                                              #
#                                                                            #
# This file may be used for bona fide research purposes within the           #
# scientific community so long as proper attribution is given to the journal # 
# article from which it was obtained.                                        #
#                                                                            #
##############################################################################
                                             
data_I
_audit_creation_method     SHELXL-97
_chemical_name_systematic
;
<i>N</i>-(3-Methoxyphenyl)-<i>tert</i>-butanesulfinamide
;
_chemical_name_common     ?
_chemical_formula_moiety     'C11 H17 N O2 S'
_chemical_formula_sum     'C11 H17 N O2 S'
_chemical_formula_iupac     'C11 H17 N O2 S'
_chemical_formula_weight     227.32
_chemical_melting_point     ?
_symmetry_cell_setting     monoclinic
_symmetry_space_group_name_H-M     'P 21/n'
_symmetry_space_group_name_Hall     '-P 2yn'
loop_
    _symmetry_equiv_pos_as_xyz
    'x, y, z'
    '-x+1/2, y+1/2, -z+1/2'
    '-x, -y, -z'
    'x-1/2, -y-1/2, z-1/2'
_cell_length_a     12.4068(13)
_cell_length_b     7.3076(8)
_cell_length_c     12.9230(13)
_cell_angle_alpha     90.00
_cell_angle_beta     93.2992(15)
_cell_angle_gamma     90.00
_cell_volume     1169.7(2)
_cell_formula_units_Z     4
_cell_measurement_reflns_used     4390
_cell_measurement_theta_min     2.22
_cell_measurement_theta_max     27.22
_cell_measurement_temperature     150(2)
_exptl_crystal_description     block
_exptl_crystal_colour     colourless
_exptl_crystal_size_max     0.37
_exptl_crystal_size_mid     0.22
_exptl_crystal_size_min     0.20
_exptl_crystal_density_diffrn     1.291
_exptl_crystal_density_meas     ?
_exptl_crystal_density_method     'not measured'
_exptl_crystal_F_000     488
_exptl_absorpt_coefficient_mu     0.258
_exptl_absorpt_correction_type     multi-scan
_exptl_absorpt_process_details     '(SADABS; Sheldrick, 2007)'
_exptl_absorpt_correction_T_min     0.911
_exptl_absorpt_correction_T_max     0.950
_exptl_special_details
;
;
_diffrn_ambient_temperature     150(2)
_diffrn_radiation_type     MoK\a
_diffrn_radiation_wavelength     0.71073
_diffrn_radiation_source     'fine-focus sealed tube'
_diffrn_radiation_monochromator     graphite
_diffrn_measurement_device_type     'Bruker APEXII CCD diffractometer'
_diffrn_measurement_method     '\w rotation with narrow frames'
_diffrn_detector_area_resol_mean     ?
_diffrn_reflns_number     10627
_diffrn_reflns_av_R_equivalents     0.0320
_diffrn_reflns_av_sigmaI/netI     0.0286
_diffrn_reflns_theta_min     2.21
_diffrn_reflns_theta_max     27.33
_diffrn_reflns_theta_full     27.33
_diffrn_measured_fraction_theta_max     0.998
_diffrn_measured_fraction_theta_full     0.998
_diffrn_reflns_limit_h_min     -15
_diffrn_reflns_limit_h_max     16
_diffrn_reflns_limit_k_min     -9
_diffrn_reflns_limit_k_max     9
_diffrn_reflns_limit_l_min     -16
_diffrn_reflns_limit_l_max     16
_diffrn_standards_number     0
_diffrn_standards_interval_count     ?
_diffrn_standards_interval_time     ?
_diffrn_standards_decay_%     0
_refine_special_details
;
Refinement of <i>F</i>^2^ against ALL reflections. The weighted <i>R</i>-factor
<i>wR</i> and goodness of fit <i>S</i> are based on <i>F</i>^2^, conventional
<i>R</i>-factors <i>R</i> are based on <i>F</i>, with <i>F</i> set to zero for
negative <i>F</i>^2^. The threshold expression of <i>F</i>^2^ >
\s(<i>F</i>^2^) is used only for calculating <i>R</i>-factors(gt) <i>etc</i>.
and is not relevant to the choice of reflections for refinement.
<i>R</i>-factors based on <i>F</i>^2^ are statistically about twice as large
as those based on <i>F</i>, and <i>R</i>- factors based on ALL data will be
even larger.
;
_reflns_number_total     2633
_reflns_number_gt     2237
_reflns_threshold_expression     I>2\s(I)
_refine_ls_structure_factor_coef     Fsqd
_refine_ls_matrix_type     full
_refine_ls_R_factor_all     0.0507
_refine_ls_R_factor_gt     0.0417
_refine_ls_wR_factor_gt     0.1104
_refine_ls_wR_factor_ref     0.1165
_refine_ls_goodness_of_fit_ref     1.070
_refine_ls_restrained_S_all     1.041
_refine_ls_number_reflns     2633
_refine_ls_number_parameters     166
_refine_ls_number_restraints     149
_refine_ls_hydrogen_treatment     constr
_refine_ls_weighting_scheme     calc
_refine_ls_weighting_details
         'calc w=1/[\s^2^(Fo^2^)+(0.0560P)^2^+0.7085P] where P=(Fo^2^+2Fc^2^)/3'
_atom_sites_solution_hydrogens     geom
_atom_sites_solution_primary     direct
_atom_sites_solution_secondary     difmap
_refine_ls_shift/su_max     0.001
_refine_ls_shift/su_mean     0.000
_refine_diff_density_max     0.622
_refine_diff_density_min     -0.403
_refine_ls_extinction_method     none
_refine_ls_extinction_coef     ?
loop_
    _atom_type_symbol
    _atom_type_description
    _atom_type_scat_dispersion_real
    _atom_type_scat_dispersion_imag
    _atom_type_scat_source
    'C' 'C' 0.0033 0.0016
                         'International Tables Vol C Tables 4.2.6.8 and 6.1.1.4'
    'H' 'H' 0.0000 0.0000
                         'International Tables Vol C Tables 4.2.6.8 and 6.1.1.4'
    'N' 'N' 0.0061 0.0033
                         'International Tables Vol C Tables 4.2.6.8 and 6.1.1.4'
    'O' 'O' 0.0106 0.0060
                         'International Tables Vol C Tables 4.2.6.8 and 6.1.1.4'
    'S' 'S' 0.1246 0.1234
                         'International Tables Vol C Tables 4.2.6.8 and 6.1.1.4'
_computing_data_collection     'APEX2 (Bruker, 2006)'
_computing_cell_refinement     'SAINT (Bruker, 2006)'
_computing_data_reduction     'SAINT (Bruker, 2006)'
_computing_structure_solution     'SHELXS97 (Sheldrick, 2008)'
_computing_structure_refinement     'SHELXL97 (Sheldrick, 2008)'
_computing_molecular_graphics     'SHELXTL (Sheldrick, 2008)'
_computing_publication_material
                                  'SHELXTL (Sheldrick, 2008) and local programs'
loop_
    _atom_site_type_symbol
    _atom_site_label
    _atom_site_fract_x
    _atom_site_fract_y
    _atom_site_fract_z
    _atom_site_U_iso_or_equiv
    _atom_site_adp_type
    _atom_site_calc_flag
    _atom_site_refinement_flags
    _atom_site_occupancy
    _atom_site_disorder_assembly
    _atom_site_disorder_group
    O O1 0.54940(10) -0.05258(18) 0.36978(10) 0.0229(3) Uani d PDU 0.900(2) A 1
    S S1 0.50816(3) 0.13248(6) 0.33748(3) 0.01938(15) Uani d PDU 0.900(2) A 1
    N N1 0.42312(12) 0.2035(3) 0.42415(12) 0.0236(4) Uani d PDU 0.900(2) A 1
    H H1 0.4482 0.2281 0.4877 0.028 Uiso calc PR 0.900(2) A 1
    C C1 0.31128(13) 0.2253(2) 0.39789(13) 0.0253(4) Uani d . 1 . .
    C C2 0.24035(14) 0.2103(3) 0.47687(14) 0.0277(4) Uani d . 1 A .
    H H2 0.2669 0.1811 0.5453 0.033 Uiso calc R 1 . .
    C C3 0.13034(14) 0.2383(3) 0.45550(14) 0.0289(4) Uani d . 1 . .
    O O2 0.06872(11) 0.2258(3) 0.54029(11) 0.0462(4) Uani d . 1 A .
    C C11 -0.04594(16) 0.2441(4) 0.52212(19) 0.0487(6) Uani d . 1 . .
    H H11A -0.0626 0.3643 0.4916 0.073 Uiso calc R 1 A .
    H H11B -0.0808 0.2325 0.5879 0.073 Uiso calc R 1 . .
    H H11C -0.0727 0.1480 0.4744 0.073 Uiso calc R 1 . .
    C C4 0.08935(14) 0.2716(3) 0.35566(15) 0.0300(4) Uani d . 1 A .
    H H4 0.0140 0.2867 0.3407 0.036 Uiso calc R 1 . .
    C C5 0.16122(16) 0.2821(3) 0.27816(15) 0.0384(5) Uani d . 1 . .
    H H5 0.1340 0.3040 0.2090 0.046 Uiso calc R 1 A .
    C C6 0.27117(15) 0.2620(3) 0.29758(14) 0.0328(4) Uani d . 1 A .
    H H6 0.3188 0.2731 0.2429 0.039 Uiso calc R 1 . .
    C C7 0.62017(14) 0.2928(3) 0.36663(14) 0.0212(4) Uani d PDU 0.900(2) A 1
    C C8 0.57870(17) 0.4793(3) 0.32914(18) 0.0314(5) Uani d PDU 0.900(2) A 1
    H H8A 0.5209 0.5198 0.3724 0.047 Uiso calc PR 0.900(2) A 1
    H H8B 0.5507 0.4698 0.2569 0.047 Uiso calc PR 0.900(2) A 1
    H H8C 0.6379 0.5682 0.3341 0.047 Uiso calc PR 0.900(2) A 1
    C C9 0.65533(15) 0.2918(3) 0.48138(15) 0.0262(4) Uani d PDU 0.900(2) A 1
    H H9A 0.6810 0.1694 0.5015 0.039 Uiso calc PR 0.900(2) A 1
    H H9B 0.5939 0.3248 0.5220 0.039 Uiso calc PR 0.900(2) A 1
    H H9C 0.7137 0.3807 0.4945 0.039 Uiso calc PR 0.900(2) A 1
    C C10 0.7108(2) 0.2247(6) 0.3005(2) 0.0282(7) Uani d PDU 0.900(2) A 1
    H H10A 0.7359 0.1048 0.3258 0.042 Uiso calc PR 0.900(2) A 1
    H H10B 0.7710 0.3118 0.3054 0.042 Uiso calc PR 0.900(2) A 1
    H H10C 0.6835 0.2141 0.2281 0.042 Uiso calc PR 0.900(2) A 1
    O O1X 0.5509(11) 0.5520(16) 0.3695(10) 0.032(3) Uiso d PDU 0.100(2) A 2
    S S1X 0.5084(4) 0.3681(6) 0.3374(3) 0.0303(15) Uiso d PDU 0.100(2) A 2
    N N1X 0.4214(12) 0.288(2) 0.4216(13) 0.026(4) Uiso d PDU 0.100(2) A 2
    H H1X 0.4450 0.2833 0.4871 0.032 Uiso calc PR 0.100(2) A 2
    C C7X 0.6173(12) 0.204(2) 0.3663(12) 0.029(4) Uiso d PDU 0.100(2) A 2
    C C8X 0.5762(16) 0.016(2) 0.3308(16) 0.034(4) Uiso d PDU 0.100(2) A 2
    H H8D 0.5135 -0.0179 0.3694 0.052 Uiso calc PR 0.100(2) A 2
    H H8E 0.6335 -0.0751 0.3436 0.052 Uiso calc PR 0.100(2) A 2
    H H8F 0.5553 0.0197 0.2565 0.052 Uiso calc PR 0.100(2) A 2
    C C9X 0.6514(16) 0.199(3) 0.4840(12) 0.032(5) Uiso d PDU 0.100(2) A 2
    H H9D 0.6766 0.3204 0.5065 0.048 Uiso calc PR 0.100(2) A 2
    H H9E 0.7096 0.1097 0.4964 0.048 Uiso calc PR 0.100(2) A 2
    H H9F 0.5893 0.1635 0.5231 0.048 Uiso calc PR 0.100(2) A 2
    C C10X 0.7138(19) 0.269(4) 0.308(2) 0.025(8) Uiso d PDU 0.100(2) A 2
    H H10D 0.7374 0.3893 0.3344 0.038 Uiso calc PR 0.100(2) A 2
    H H10E 0.6927 0.2793 0.2338 0.038 Uiso calc PR 0.100(2) A 2
    H H10F 0.7731 0.1813 0.3179 0.038 Uiso calc PR 0.100(2) A 2
loop_
    _atom_site_aniso_label
    _atom_site_aniso_U_11
    _atom_site_aniso_U_22
    _atom_site_aniso_U_33
    _atom_site_aniso_U_12
    _atom_site_aniso_U_13
    _atom_site_aniso_U_23
    O1 0.0234(6) 0.0218(7) 0.0233(6) 0.0001(5) 0.0005(5) 0.0005(5)
    S1 0.0152(2) 0.0251(2) 0.0179(2) 0.00068(16) 0.00179(14) 0.00043(17)
    N1 0.0151(8) 0.0366(11) 0.0193(8) 0.0024(7) 0.0019(6) 0.0015(7)
    C1 0.0168(8) 0.0337(10) 0.0254(9) 0.0007(6) 0.0014(6) 0.0012(7)
    C2 0.0215(9) 0.0385(10) 0.0230(8) -0.0003(7) 0.0009(6) 0.0003(7)
    C3 0.0189(8) 0.0400(10) 0.0282(9) 0.0001(7) 0.0047(7) -0.0026(7)
    O2 0.0164(7) 0.0900(13) 0.0327(8) 0.0034(7) 0.0060(5) 0.0010(7)
    C11 0.0156(9) 0.0850(19) 0.0464(12) 0.0009(10) 0.0083(8) -0.0025(12)
    C4 0.0180(8) 0.0380(10) 0.0336(10) 0.0047(7) -0.0021(7) -0.0017(8)
    C5 0.0284(10) 0.0603(14) 0.0259(9) 0.0128(9) -0.0022(7) 0.0034(9)
    C6 0.0243(9) 0.0504(12) 0.0241(9) 0.0076(8) 0.0050(7) 0.0068(8)
    C7 0.0165(8) 0.0226(10) 0.0251(9) -0.0010(7) 0.0064(6) -0.0021(8)
    C8 0.0282(10) 0.0240(10) 0.0431(12) 0.0031(8) 0.0109(9) 0.0028(9)
    C9 0.0187(9) 0.0324(12) 0.0277(10) -0.0042(8) 0.0026(7) -0.0061(8)
    C10 0.0195(12) 0.0340(18) 0.0321(14) 0.0012(10) 0.0109(8) -0.0028(13)
_geom_special_details
;
All e.s.d.'s (except the e.s.d. in the dihedral angle between two l.s. planes)
are estimated using the full covariance matrix. The cell e.s.d.'s are taken
into account individually in the estimation of e.s.d.'s in distances, angles
and torsion angles; correlations between e.s.d.'s in cell parameters are only
used when they are defined by crystal symmetry. An approximate (isotropic)
treatment of cell e.s.d.'s is used for estimating e.s.d.'s involving l.s.
planes.
;
loop_
    _geom_bond_atom_site_label_1
    _geom_bond_atom_site_label_2
    _geom_bond_site_symmetry_2
    _geom_bond_distance
    _geom_bond_publ_flag
    O1 S1 . 1.4967(14) ?
    S1 N1 . 1.6652(16) ?
    S1 C7 . 1.8401(19) ?
    N1 C1 . 1.418(2) ?
    N1 H1 . 0.8800 ?
    C1 C6 . 1.388(3) ?
    C1 C2 . 1.390(2) ?
    C1 N1X . 1.457(16) ?
    C2 C3 . 1.392(2) ?
    C2 H2 . 0.9500 ?
    C3 O2 . 1.375(2) ?
    C3 C4 . 1.381(3) ?
    O2 C11 . 1.435(2) ?
    C11 H11A . 0.9800 ?
    C11 H11B . 0.9800 ?
    C11 H11C . 0.9800 ?
    C4 C5 . 1.381(3) ?
    C4 H4 . 0.9500 ?
    C5 C6 . 1.381(3) ?
    C5 H5 . 0.9500 ?
    C6 H6 . 0.9500 ?
    C7 C9 . 1.522(3) ?
    C7 C8 . 1.526(3) ?
    C7 C10 . 1.534(3) ?
    C8 H8A . 0.9800 ?
    C8 H8B . 0.9800 ?
    C8 H8C . 0.9800 ?
    C9 H9A . 0.9800 ?
    C9 H9B . 0.9800 ?
    C9 H9C . 0.9800 ?
    C10 H10A . 0.9800 ?
    C10 H10B . 0.9800 ?
    C10 H10C . 0.9800 ?
    O1X S1X . 1.493(12) ?
    S1X N1X . 1.681(13) ?
    S1X C7X . 1.828(13) ?
    N1X H1X . 0.8800 ?
    C7X C8X . 1.528(16) ?
    C7X C10X . 1.528(16) ?
    C7X C9X . 1.555(15) ?
    C8X H8D . 0.9800 ?
    C8X H8E . 0.9800 ?
    C8X H8F . 0.9800 ?
    C9X H9D . 0.9800 ?
    C9X H9E . 0.9800 ?
    C9X H9F . 0.9800 ?
    C10X H10D . 0.9800 ?
    C10X H10E . 0.9800 ?
    C10X H10F . 0.9800 ?
loop_
    _geom_angle_atom_site_label_1
    _geom_angle_atom_site_label_2
    _geom_angle_atom_site_label_3
    _geom_angle_site_symmetry_1
    _geom_angle_site_symmetry_3
    _geom_angle
    _geom_angle_publ_flag
    O1 S1 N1 . . 108.28(9) ?
    O1 S1 C7 . . 106.04(8) ?
    N1 S1 C7 . . 99.44(9) ?
    C1 N1 S1 . . 121.54(13) ?
    C1 N1 H1 . . 119.2 ?
    S1 N1 H1 . . 119.2 ?
    C6 C1 C2 . . 119.54(16) ?
    C6 C1 N1 . . 122.58(16) ?
    C2 C1 N1 . . 117.88(15) ?
    C6 C1 N1X . . 114.7(6) ?
    C2 C1 N1X . . 119.7(6) ?
    C1 C2 C3 . . 119.86(16) ?
    C1 C2 H2 . . 120.1 ?
    C3 C2 H2 . . 120.1 ?
    O2 C3 C4 . . 124.38(16) ?
    O2 C3 C2 . . 114.58(16) ?
    C4 C3 C2 . . 121.03(17) ?
    C3 O2 C11 . . 117.06(16) ?
    O2 C11 H11A . . 109.5 ?
    O2 C11 H11B . . 109.5 ?
    H11A C11 H11B . . 109.5 ?
    O2 C11 H11C . . 109.5 ?
    H11A C11 H11C . . 109.5 ?
    H11B C11 H11C . . 109.5 ?
    C5 C4 C3 . . 117.97(16) ?
    C5 C4 H4 . . 121.0 ?
    C3 C4 H4 . . 121.0 ?
    C6 C5 C4 . . 122.33(17) ?
    C6 C5 H5 . . 118.8 ?
    C4 C5 H5 . . 118.8 ?
    C5 C6 C1 . . 119.20(17) ?
    C5 C6 H6 . . 120.4 ?
    C1 C6 H6 . . 120.4 ?
    C9 C7 C8 . . 112.73(17) ?
    C9 C7 C10 . . 111.27(18) ?
    C8 C7 C10 . . 110.95(19) ?
    C9 C7 S1 . . 111.54(13) ?
    C8 C7 S1 . . 105.49(13) ?
    C10 C7 S1 . . 104.40(18) ?
    C7 C8 H8A . . 109.5 ?
    C7 C8 H8B . . 109.5 ?
    H8A C8 H8B . . 109.5 ?
    C7 C8 H8C . . 109.5 ?
    H8A C8 H8C . . 109.5 ?
    H8B C8 H8C . . 109.5 ?
    C7 C9 H9A . . 109.5 ?
    C7 C9 H9B . . 109.5 ?
    H9A C9 H9B . . 109.5 ?
    C7 C9 H9C . . 109.5 ?
    H9A C9 H9C . . 109.5 ?
    H9B C9 H9C . . 109.5 ?
    C7 C10 H10A . . 109.5 ?
    C7 C10 H10B . . 109.5 ?
    H10A C10 H10B . . 109.5 ?
    C7 C10 H10C . . 109.5 ?
    H10A C10 H10C . . 109.5 ?
    H10B C10 H10C . . 109.5 ?
    O1X S1X N1X . . 111.3(8) ?
    O1X S1X C7X . . 106.8(8) ?
    N1X S1X C7X . . 97.7(8) ?
    C1 N1X S1X . . 127.0(11) ?
    C1 N1X H1X . . 116.5 ?
    S1X N1X H1X . . 116.5 ?
    C8X C7X C10X . . 112.9(15) ?
    C8X C7X C9X . . 109.8(14) ?
    C10X C7X C9X . . 108.3(16) ?
    C8X C7X S1X . . 107.4(11) ?
    C10X C7X S1X . . 106.6(14) ?
    C9X C7X S1X . . 111.8(11) ?
    C7X C8X H8D . . 109.5 ?
    C7X C8X H8E . . 109.5 ?
    H8D C8X H8E . . 109.5 ?
    C7X C8X H8F . . 109.5 ?
    H8D C8X H8F . . 109.5 ?
    H8E C8X H8F . . 109.5 ?
    C7X C9X H9D . . 109.5 ?
    C7X C9X H9E . . 109.5 ?
    H9D C9X H9E . . 109.5 ?
    C7X C9X H9F . . 109.5 ?
    H9D C9X H9F . . 109.5 ?
    H9E C9X H9F . . 109.5 ?
    C7X C10X H10D . . 109.5 ?
    C7X C10X H10E . . 109.5 ?
    H10D C10X H10E . . 109.5 ?
    C7X C10X H10F . . 109.5 ?
    H10D C10X H10F . . 109.5 ?
    H10E C10X H10F . . 109.5 ?
loop_
    _geom_torsion_atom_site_label_1
    _geom_torsion_atom_site_label_2
    _geom_torsion_atom_site_label_3
    _geom_torsion_atom_site_label_4
    _geom_torsion_site_symmetry_1
    _geom_torsion_site_symmetry_2
    _geom_torsion_site_symmetry_3
    _geom_torsion_site_symmetry_4
    _geom_torsion
    _geom_torsion_publ_flag
    O1 S1 N1 C1 . . . . -113.14(17) ?
    C7 S1 N1 C1 . . . . 136.38(17) ?
    S1 N1 C1 C6 . . . . -26.5(3) ?
    S1 N1 C1 C2 . . . . 154.05(16) ?
    S1 N1 C1 N1X . . . . -104.9(15) ?
    C6 C1 C2 C3 . . . . -2.1(3) ?
    N1 C1 C2 C3 . . . . 177.31(18) ?
    N1X C1 C2 C3 . . . . 149.0(8) ?
    C1 C2 C3 O2 . . . . -177.99(17) ?
    C1 C2 C3 C4 . . . . 3.4(3) ?
    C4 C3 O2 C11 . . . . 1.7(3) ?
    C2 C3 O2 C11 . . . . -176.92(19) ?
    O2 C3 C4 C5 . . . . 179.45(19) ?
    C2 C3 C4 C5 . . . . -2.1(3) ?
    C3 C4 C5 C6 . . . . -0.5(3) ?
    C4 C5 C6 C1 . . . . 1.6(3) ?
    C2 C1 C6 C5 . . . . -0.3(3) ?
    N1 C1 C6 C5 . . . . -179.7(2) ?
    N1X C1 C6 C5 . . . . -152.9(8) ?
    O1 S1 C7 C9 . . . . -59.63(15) ?
    N1 S1 C7 C9 . . . . 52.62(15) ?
    O1 S1 C7 C8 . . . . 177.66(12) ?
    N1 S1 C7 C8 . . . . -70.09(14) ?
    O1 S1 C7 C10 . . . . 60.64(17) ?
    N1 S1 C7 C10 . . . . 172.89(16) ?
    C6 C1 N1X S1X . . . . -10.0(16) ?
    C2 C1 N1X S1X . . . . -162.5(9) ?
    N1 C1 N1X S1X . . . . 105(2) ?
    O1X S1X N1X C1 . . . . 125.7(13) ?
    C7X S1X N1X C1 . . . . -122.9(14) ?
    O1X S1X C7X C8X . . . . -178.2(12) ?
    N1X S1X C7X C8X . . . . 66.7(13) ?
    O1X S1X C7X C10X . . . . -57.0(15) ?
    N1X S1X C7X C10X . . . . -172.0(15) ?
    O1X S1X C7X C9X . . . . 61.2(14) ?
    N1X S1X C7X C9X . . . . -53.9(14) ?
loop_
    _geom_hbond_atom_site_label_D
    _geom_hbond_atom_site_label_H
    _geom_hbond_atom_site_label_A
    _geom_hbond_site_symmetry_A
    _geom_hbond_distance_DH
    _geom_hbond_distance_HA
    _geom_hbond_distance_DA
    _geom_hbond_angle_DHA
    N1 H1 O1 3_656 0.88 2.24 2.884(2) 129.6
    N1X H1X O1X 3_666 0.88 2.21 2.94(2) 141.0
data_global
_journal_date_recd_electronic     2009-11-27
_journal_date_accepted     2009-12-07
_journal_name_full     'Acta Crystallographica, Section E'
_journal_year     2010
_journal_volume     66
_journal_issue      1
_journal_page_first     o109
_journal_page_last     o109
_journal_paper_category     QO
_journal_coeditor_code     NG2698
_publ_contact_author_name     'Alan J. Buglass'
_publ_contact_author_address
;
Department of Chemistry, KAIST, Daejeon 305-701, Republic of Korea
;
_publ_contact_author_email     'ajbuglass@kaist.ac.kr'
_publ_contact_author_fax     '0082-42-350-2810'
_publ_contact_author_phone     '0082-42-350-2842'
_publ_section_title
;
<i>N</i>-(3-Methoxyphenyl)-<i>tert</i>-butanesulfinamide
;
loop_
    _publ_author_name
    _publ_author_footnote
    _publ_author_address
    'Datta, Mrityunjoy' .
;
Department of Chemistry, KAIST, Daejeon 305-701, Republic of Korea
;
    'Buglass, Alan J.' .
;
Department of Chemistry, KAIST, Daejeon 305-701, Republic of Korea
;
    'Elsegood, Mark R. J.' .
;
Chemistry Department, Loughborough University, Loughborough LE11 3TU, England
;
