# Supplementary material for: N-(3-Methoxy­phen­yl)-tert-butane­sulfinamide
Source: Acta Crystallogr Sect E Struct Rep Online. 2009 Dec 12;66(Pt 1):o109. doi: 10.1107/S1600536809052507 (PMC2980236; doi:10.1107/S1600536809052507)
Supplement: Supplementary file 2 [file e-66-0o109-Isup2.hkl]

# 
# h,k,l, Fc-squared, Fo-squared, sigma(Fo-squared) and status flag 
# 
data_I
_shelx_title ' ajb2 in P2(1)/n' 
_shelx_refln_list_code          4 
_shelx_F_calc_maximum      181.86 
_exptl_crystal_F_000       488.00 
_reflns_d_resolution_high  0.7741 
 
loop_ 
 _symmetry_equiv_pos_as_xyz 
 'x, y, z' 
 '-x+1/2, y+1/2, -z+1/2' 
 '-x, -y, -z' 
 'x-1/2, -y-1/2, z-1/2' 
 
_cell_length_a    12.4068 
_cell_length_b     7.3076 
_cell_length_c    12.9230 
_cell_angle_alpha  90.000 
_cell_angle_beta   93.299 
_cell_angle_gamma  90.000 
 
_shelx_F_squared_multiplier     1.000 
 
loop_ 
 _refln_index_h 
 _refln_index_k 
 _refln_index_l 
 _refln_F_squared_calc 
 _refln_F_squared_meas 
 _refln_F_squared_sigma 
 _refln_observed_status 
   2   0   0     3747.01     4119.98    132.95 o 
   4   0   0      596.26      537.77     11.14 o 
   8   0   0        6.11        9.88      1.88 o 
  10   0   0       12.57       16.08      2.54 o 
  12   0   0      406.25      403.50     10.56 o 
  14   0   0      494.57      527.42     21.31 o 
   1   1   0     1041.60     1004.25     27.16 o 
   2   1   0     5546.44     6046.92    108.63 o 
   3   1   0     1214.58     1236.12     18.55 o 
   4   1   0      274.48      330.95     21.09 o 
   5   1   0     1103.07     1116.11     15.73 o 
   6   1   0     1176.89     1469.79     20.55 o 
   7   1   0      176.02      163.88      3.52 o 
   8   1   0       44.88       61.07      2.28 o 
   9   1   0       41.46       38.42      2.03 o 
  10   1   0      194.75      229.10      4.93 o 
  11   1   0       69.38       55.25      2.50 o 
  12   1   0        2.06        5.14      1.56 o 
  13   1   0       10.45       10.88      2.21 o 
  14   1   0      215.41      216.69      7.54 o 
  15   1   0       29.92       27.71      3.54 o 
   0   2   0    33073.11    33703.99    638.46 o 
   1   2   0      370.81      340.35     10.00 o 
   2   2   0     2046.91     2361.51     35.32 o 
   3   2   0      291.58      343.97      5.86 o 
   4   2   0      298.63      329.10      5.27 o 
   5   2   0      124.12      132.17      2.81 o 
   6   2   0      110.28      124.06      2.83 o 
   7   2   0      100.61      100.01      2.69 o 
   8   2   0        3.21        4.79      1.35 o 
   9   2   0       66.15       71.27      2.73 o 
  10   2   0        0.62        4.58      1.50 o 
  11   2   0      270.31      258.74      5.45 o 
  12   2   0       20.74       20.56      2.07 o 
  13   2   0      164.02      165.39      7.06 o 
  14   2   0       44.75       51.01      5.30 o 
  15   2   0      155.12      149.74      8.31 o 
   1   3   0      889.84      901.47     13.26 o 
   2   3   0     1682.97     1942.87     29.43 o 
   3   3   0      356.32      411.61      7.18 o 
   4   3   0        6.96       27.43      2.95 o 
   5   3   0      528.45      510.08      7.92 o 
   6   3   0      447.86      457.75     14.63 o 
   7   3   0       57.38       51.41      2.14 o 
   8   3   0        0.01        1.10      1.27 o 
   9   3   0      180.66      171.18      4.15 o 
  10   3   0        1.70        3.48      1.66 o 
  11   3   0      779.49      705.85     14.44 o 
  12   3   0      207.10      215.36      7.48 o 
  13   3   0      154.04      178.50      7.02 o 
  14   3   0       36.13       37.84      6.82 o 
  15   3   0       64.95       72.04     13.12 o 
   0   4   0     3284.22     3083.25     59.47 o 
   1   4   0      109.34      113.42      4.81 o 
   2   4   0      946.35      985.11     23.89 o 
   3   4   0        9.99        6.10      1.20 o 
   4   4   0     1382.19     1375.22     21.61 o 
   5   4   0       61.77       68.97      3.09 o 
   6   4   0     1639.73     1448.58     22.95 o 
   7   4   0      202.22      197.86      4.96 o 
   8   4   0      943.68      895.87     15.16 o 
   9   4   0        2.29        3.79      1.71 o 
  10   4   0      471.75      436.63     10.05 o 
  11   4   0       32.37       27.69      3.00 o 
  12   4   0      156.93      180.31      9.81 o 
  13   4   0        0.18        0.02      2.62 o 
  14   4   0       24.07       28.16      4.94 o 
   1   5   0      241.33      263.90      4.89 o 
   2   5   0       41.02       62.19      2.88 o 
   3   5   0      163.77      174.28      4.51 o 
   4   5   0       52.20       38.92      2.80 o 
   5   5   0        2.97        1.26      1.60 o 
   6   5   0      545.68      509.90     17.19 o 
   7   5   0      208.81      207.56      5.30 o 
   8   5   0      245.54      224.75     15.79 o 
   9   5   0      105.13      101.02      4.57 o 
  10   5   0       86.28       97.87      5.32 o 
  11   5   0       26.20       23.95      3.41 o 
  12   5   0       85.44       81.01      5.35 o 
  13   5   0       47.32       49.45      4.38 o 
   0   6   0      194.76      130.06      8.48 o 
   1   6   0      183.78      179.28      6.20 o 
   2   6   0      101.37       92.72      5.49 o 
   3   6   0      261.96      260.23      5.99 o 
   4   6   0       13.04       17.72      2.06 o 
   5   6   0      128.22      129.77      4.08 o 
   6   6   0       30.60       24.93      2.26 o 
   7   6   0       20.09       18.95      2.60 o 
   8   6   0       34.58       31.67      3.15 o 
   9   6   0       75.22       72.02      4.08 o 
  10   6   0       42.47       41.60      3.94 o 
  11   6   0        0.44       -1.49      2.65 o 
  12   6   0       64.79       72.51      5.28 o 
   1   7   0       53.78       73.24      3.93 o 
   2   7   0        9.27        4.21      2.23 o 
   3   7   0      107.44      119.44      4.10 o 
   4   7   0       38.77       33.17      2.63 o 
   5   7   0       96.25      100.17      4.59 o 
   6   7   0        4.78        3.57      2.77 o 
   7   7   0      439.29      439.61     11.86 o 
   8   7   0        9.05       10.33      2.81 o 
   9   7   0      202.53      213.06      7.09 o 
  10   7   0        9.30        7.48      3.02 o 
   0   8   0      148.66      117.89      7.28 o 
   1   8   0        8.55       11.32      2.72 o 
   2   8   0       99.27      116.63      5.15 o 
   3   8   0        1.21       -1.97      2.80 o 
   4   8   0      172.26      154.77      7.10 o 
   5   8   0       18.96       19.80      3.66 o 
   6   8   0      117.64      126.81      8.05 o 
   7   8   0        0.01       -2.60      2.60 o 
   8   8   0      112.10      111.97      5.59 o 
   1   9   0        0.00       -0.66      3.36 o 
   2   9   0        2.88        2.91      3.51 o 
   3   9   0        1.37        2.41      3.61 o 
   4   9   0       53.02       37.65      4.95 o 
 -15   0   1        0.10        3.92      3.13 o 
 -13   0   1       90.91       86.76      9.72 o 
 -11   0   1        0.24        0.64      2.72 o 
  -9   0   1        0.00        1.69      1.83 o 
  -7   0   1        8.19       19.37      1.83 o 
  -5   0   1       56.05       62.13      2.76 o 
  -3   0   1     1433.96     1661.44     39.61 o 
  -1   0   1     2673.46     2907.10     94.09 o 
   1   0   1      739.97      738.49     14.55 o 
   3   0   1      417.67      477.02     11.69 o 
   5   0   1     5375.19     5537.97    105.42 o 
   7   0   1      970.31      966.80     19.86 o 
   9   0   1      536.23      570.76     13.03 o 
  11   0   1     1272.26     1175.23     26.31 o 
  13   0   1       13.92       17.59      2.88 o 
  15   0   1      145.33      151.01     11.25 o 
 -15   1   1      238.33      262.90      8.78 o 
 -14   1   1        1.47        3.04      1.99 o 
 -13   1   1       89.87       89.59      4.07 o 
 -12   1   1        2.83        3.21      1.78 o 
 -11   1   1      645.80      608.58     10.00 o 
 -10   1   1      138.86      133.49      3.73 o 
  -9   1   1     2328.52     2300.18     32.13 o 
  -8   1   1       99.87      120.94      3.11 o 
  -7   1   1      179.61      161.04      4.75 o 
  -6   1   1      169.55      182.13      3.55 o 
  -5   1   1      166.82      161.49      3.11 o 
  -4   1   1      569.32      540.94      7.95 o 
  -3   1   1       10.16       15.17      2.26 o 
  -2   1   1     1159.29     1087.22     18.51 o 
  -1   1   1       10.14        5.67      1.18 o 
   0   1   1      975.71      774.07     15.25 o 
   1   1   1     7330.60     7601.33    125.25 o 
   2   1   1       38.88       68.56      2.20 o 
   3   1   1      661.60      635.72     13.90 o 
   4   1   1      652.61      629.32      9.12 o 
   5   1   1     4928.65     5289.52     71.21 o 
   6   1   1      359.47      381.59      6.15 o 
   7   1   1      607.22      734.73     17.53 o 
   8   1   1      137.24      134.29      3.32 o 
   9   1   1       42.11       40.14      2.76 o 
  10   1   1      159.20      149.01      3.94 o 
  11   1   1      101.23       86.17      3.08 o 
  12   1   1       39.28       44.79      2.44 o 
  13   1   1       20.90       25.59      2.43 o 
  14   1   1       19.29       20.00      4.61 o 
  15   1   1      104.51       97.84      6.63 o 
 -15   2   1        1.09        4.28      4.43 o 
 -14   2   1      254.32      253.25     10.48 o 
 -13   2   1       33.34       37.64      5.76 o 
 -12   2   1      248.17      271.08      6.31 o 
 -11   2   1        3.95       22.07      3.68 o 
 -10   2   1      828.11      796.46     12.47 o 
  -9   2   1       25.89       40.13      4.20 o 
  -8   2   1      467.18      483.40      7.95 o 
  -7   2   1      426.88      423.46     10.37 o 
  -6   2   1      720.70      688.88     10.31 o 
  -5   2   1     1526.82     1657.50     24.87 o 
  -4   2   1      813.99      705.32     10.26 o 
  -3   2   1       14.51       30.97      1.21 o 
  -2   2   1        1.20        0.60      0.67 o 
  -1   2   1        3.46        4.05      0.72 o 
   0   2   1      173.95      192.39      7.68 o 
   1   2   1     6277.89     6508.37     95.87 o 
   2   2   1     1516.98     1587.96     24.01 o 
   3   2   1     4305.91     4554.42     83.01 o 
   4   2   1     1389.76     1477.64     20.54 o 
   5   2   1       19.59       38.58      4.82 o 
   6   2   1      396.95      399.22      6.44 o 
   7   2   1       90.59       98.08      2.67 o 
   8   2   1      276.32      251.92      4.95 o 
   9   2   1      207.40      206.82      6.45 o 
  10   2   1       97.54      106.42      3.38 o 
  11   2   1      741.97      673.13     12.11 o 
  12   2   1       73.51       67.41      3.26 o 
  13   2   1       34.16       35.62      3.53 o 
  14   2   1       28.82       24.76      4.21 o 
  15   2   1        1.11       -1.02      4.77 o 
 -15   3   1       85.51       86.36      9.89 o 
 -14   3   1        0.61        0.76      3.25 o 
 -13   3   1      391.60      418.58     24.88 o 
 -12   3   1       41.93       45.65      5.78 o 
 -11   3   1      214.95      231.93      8.81 o 
 -10   3   1        3.06        1.04      1.39 o 
  -9   3   1        6.00        6.57      1.58 o 
  -8   3   1        9.19        5.83      1.43 o 
  -7   3   1      302.14      275.46      5.19 o 
  -6   3   1      238.97      224.38      4.36 o 
  -5   3   1      127.37       99.23      2.57 o 
  -4   3   1      444.54      418.30      8.25 o 
  -3   3   1      651.37      590.71      9.74 o 
  -2   3   1      416.76      482.59      7.30 o 
  -1   3   1     1018.72      932.78     13.19 o 
   0   3   1      976.57      813.58     11.61 o 
   1   3   1      394.92      419.46      7.13 o 
   2   3   1        1.78        6.88      1.02 o 
   3   3   1      334.91      391.53      9.66 o 
   4   3   1      393.38      369.60      6.68 o 
   5   3   1      104.38      112.29      4.14 o 
   6   3   1       19.72       23.02      1.71 o 
   7   3   1     1950.09     2008.57     28.06 o 
   8   3   1        0.52       -1.17      1.17 o 
   9   3   1      331.48      357.34      7.33 o 
  10   3   1      303.65      269.59      7.02 o 
  11   3   1      488.19      472.14     15.40 o 
  12   3   1      213.91      225.34      6.80 o 
  13   3   1       26.96       26.51      3.40 o 
  14   3   1      204.70      198.01      7.61 o 
  15   3   1       24.04       23.86      4.70 o 
 -14   4   1        2.97        6.66      3.97 o 
 -13   4   1       48.39       47.00      5.29 o 
 -12   4   1       31.69       28.59      4.08 o 
 -11   4   1        9.32       15.93      3.35 o 
 -10   4   1       56.32       49.75      3.11 o 
  -9   4   1        0.86        1.36      1.74 o 
  -8   4   1       58.01       62.08      2.95 o 
  -7   4   1       48.08       69.74      3.43 o 
  -6   4   1       82.83       85.67      2.76 o 
  -5   4   1       17.37       18.34      1.76 o 
  -4   4   1      442.19      438.31      7.94 o 
  -3   4   1      614.42      674.59     10.14 o 
  -2   4   1        6.04        8.49      1.00 o 
  -1   4   1      127.07      142.10      3.01 o 
   0   4   1       45.88       70.23      5.80 o 
   1   4   1     1041.80      982.56     25.85 o 
   2   4   1      413.48      450.40      7.99 o 
   3   4   1      334.36      312.36      6.01 o 
   4   4   1       35.89       32.58      1.84 o 
   5   4   1       38.40       40.35      2.14 o 
   6   4   1      185.86      194.57      4.78 o 
   7   4   1      342.80      333.15     12.23 o 
   8   4   1       69.69       75.15      3.75 o 
   9   4   1      451.21      443.55     10.00 o 
  10   4   1       24.13       12.43      2.45 o 
  11   4   1       43.20       47.35      3.70 o 
  12   4   1       13.68        8.47      2.56 o 
  13   4   1      391.79      350.49     10.56 o 
  14   4   1       24.85       20.50      3.67 o 
 -13   5   1       69.75       62.29      6.25 o 
 -12   5   1       12.90       13.37      3.14 o 
 -11   5   1      117.48      122.81      5.90 o 
 -10   5   1       93.01       98.31      4.58 o 
  -9   5   1       64.49       61.74      3.62 o 
  -8   5   1       34.77       38.98      2.60 o 
  -7   5   1      661.37      607.15     11.97 o 
  -6   5   1      283.92      290.38      7.10 o 
  -5   5   1      294.10      232.32      5.47 o 
  -4   5   1      230.85      205.33      4.98 o 
  -3   5   1     1378.94     1285.64     20.56 o 
  -2   5   1       55.42       70.01      3.00 o 
  -1   5   1     1448.92     1369.33     22.36 o 
   0   5   1        8.60        8.54      1.25 o 
   1   5   1       96.21      118.81      6.36 o 
   2   5   1      700.76      639.21     11.05 o 
   3   5   1      231.38      245.77      6.85 o 
   4   5   1       28.86       34.96      2.22 o 
   5   5   1        0.78        6.07      2.02 o 
   6   5   1      120.12      131.42      4.12 o 
   7   5   1      380.85      384.20      8.96 o 
   8   5   1      171.63      181.19      5.74 o 
   9   5   1        5.41        8.66      2.35 o 
  10   5   1        0.13       -0.62      2.11 o 
  11   5   1       51.73       42.40      3.51 o 
  12   5   1       51.14       39.88      4.00 o 
  13   5   1       16.00       20.14      4.01 o 
 -12   6   1      196.12      199.03      7.94 o 
 -11   6   1        1.76        0.87      2.74 o 
 -10   6   1        1.84        4.19      2.74 o 
  -9   6   1        2.21        0.64      2.33 o 
  -8   6   1      314.85      331.92      8.54 o 
  -7   6   1       29.48       39.92      3.55 o 
  -6   6   1      134.67      132.71      4.24 o 
  -5   6   1       60.49       58.29      2.88 o 
  -4   6   1      215.79      210.40      5.27 o 
  -3   6   1        0.32        7.04      1.95 o 
  -2   6   1     1341.03     1279.24     20.76 o 
  -1   6   1       22.50       38.91      3.75 o 
   0   6   1      732.34      708.33     12.36 o 
   1   6   1      310.18      261.68      5.90 o 
   2   6   1       63.66       72.67      3.24 o 
   3   6   1       42.30       53.42      2.78 o 
   4   6   1        1.12        5.16      1.73 o 
   5   6   1       31.98       26.20      2.88 o 
   6   6   1       40.90       48.89      3.31 o 
   7   6   1        0.51        0.80      2.26 o 
   8   6   1       26.81       24.63      3.02 o 
   9   6   1        8.07        8.56      2.63 o 
  10   6   1       68.83       65.91      4.15 o 
  11   6   1        0.01        0.45      3.05 o 
  12   6   1        9.29        9.68      3.33 o 
 -10   7   1       26.52       36.90      4.24 o 
  -9   7   1       42.92       47.35      3.83 o 
  -8   7   1       24.57       28.03      3.84 o 
  -7   7   1       63.93       62.75      4.02 o 
  -6   7   1      269.13      306.52      8.51 o 
  -5   7   1      552.01      541.52     10.48 o 
  -4   7   1        1.95        0.82      1.86 o 
  -3   7   1       35.19       27.97      2.89 o 
  -2   7   1        1.34       -2.08      2.08 o 
  -1   7   1        2.78        6.44      2.46 o 
   0   7   1        2.74       12.32      2.45 o 
   1   7   1       84.90       73.86      3.84 o 
   2   7   1      143.04      138.64      4.40 o 
   3   7   1       67.60       64.86      3.13 o 
   4   7   1        0.74        0.63      2.13 o 
   5   7   1       44.77       31.54      3.30 o 
   6   7   1       74.29       84.57      5.31 o 
   7   7   1        5.68        4.61      2.50 o 
   8   7   1      252.22      272.54      8.02 o 
   9   7   1        6.33        4.75      2.83 o 
  10   7   1       40.75       39.77      5.63 o 
  -8   8   1      106.66      118.89      5.72 o 
  -7   8   1        2.01       -0.23      3.34 o 
  -6   8   1        7.35        6.53      3.33 o 
  -5   8   1       89.46       78.46      5.35 o 
  -4   8   1        5.42        5.49      3.01 o 
  -3   8   1       53.62       49.44      3.84 o 
  -2   8   1       56.51       57.27      5.17 o 
  -1   8   1        1.44        1.25      2.47 o 
   0   8   1        3.27        2.37      2.58 o 
   1   8   1       11.85        2.23      2.60 o 
   2   8   1        0.03       -1.33      2.90 o 
   3   8   1       50.88       38.50      4.74 o 
   4   8   1        3.75        4.46      3.14 o 
   5   8   1      167.59      133.68     18.41 o 
   6   8   1       39.87       32.53      3.68 o 
   7   8   1       54.10       51.01      4.27 o 
   8   8   1       29.35       35.08      5.12 o 
  -4   9   1       61.97       80.88      5.96 o 
  -3   9   1       81.87       74.14      5.66 o 
  -2   9   1        8.39        4.84      3.01 o 
  -1   9   1       52.02       85.10      5.03 o 
   0   9   1        1.16        2.79      3.50 o 
   1   9   1       92.55       79.94      5.82 o 
   2   9   1       51.91       56.32      5.26 o 
   3   9   1       88.00       96.56      6.45 o 
   4   9   1        0.17        1.26      3.51 o 
 -14   0   2      173.41      192.91      8.80 o 
 -12   0   2      234.16      233.34      9.28 o 
 -10   0   2     3138.49     3235.50     63.28 o 
  -8   0   2     1513.58     1615.82     32.34 o 
  -6   0   2     1236.83     1380.35     27.35 o 
  -4   0   2     4940.12     5603.24    128.24 o 
  -2   0   2     1921.78     2127.78     49.17 o 
   0   0   2      779.50      778.07     15.19 o 
   2   0   2     5806.73     5946.67    112.83 o 
   6   0   2     1115.42     1470.36     29.14 o 
   8   0   2        1.48        1.00      1.56 o 
  10   0   2        3.59        7.26      2.71 o 
  12   0   2        6.79        9.29      2.47 o 
  14   0   2        3.75        5.29      4.77 o 
 -15   1   2       14.55       11.48      2.54 o 
 -14   1   2      122.80      116.29      4.89 o 
 -13   1   2       43.86       40.07      3.14 o 
 -12   1   2        8.48        9.72      3.15 o 
 -11   1   2       68.19       71.32      3.04 o 
 -10   1   2     1013.40     1110.50     16.51 o 
  -9   1   2      302.87      330.95      6.05 o 
  -8   1   2      338.11      392.93     16.69 o 
  -7   1   2      773.63      846.03     12.50 o 
  -6   1   2       16.97       36.64      2.22 o 
  -5   1   2     1106.54     1194.39     18.38 o 
  -4   1   2       36.11       64.59      4.70 o 
  -3   1   2       31.53       31.13      1.37 o 
  -2   1   2       54.93       76.48      1.77 o 
  -1   1   2       67.39       43.07      1.34 o 
   0   1   2    18197.17    17997.59    241.67 o 
   1   1   2      237.47      172.06      5.14 o 
   2   1   2       11.16       30.74      1.66 o 
   3   1   2        2.29        5.20      0.63 o 
   4   1   2      418.88      397.88      6.06 o 
   5   1   2        5.39        3.22      0.86 o 
   6   1   2     1026.17      995.84     14.33 o 
   7   1   2       24.55       24.37      1.40 o 
   8   1   2     1068.68     1050.51     15.41 o 
   9   1   2       30.83       27.22      1.83 o 
  10   1   2      597.18      551.50      9.17 o 
  11   1   2       18.05       17.79      1.81 o 
  12   1   2      915.79      825.53     14.49 o 
  13   1   2        1.97        0.24      1.81 o 
  14   1   2       83.82       92.20      4.38 o 
  15   1   2        0.36        2.73      4.43 o 
 -15   2   2        7.44        7.08      3.73 o 
 -14   2   2        1.23        4.02      2.21 o 
 -13   2   2       95.75       93.84      4.33 o 
 -12   2   2       12.00        8.41      2.16 o 
 -11   2   2      586.13      550.91     13.50 o 
 -10   2   2     1349.56     1294.00     19.04 o 
  -9   2   2      159.73      173.77      4.14 o 
  -8   2   2      173.31      175.03      6.17 o 
  -7   2   2      159.25      158.03      3.50 o 
  -6   2   2      114.58      135.53      6.30 o 
  -5   2   2      458.54      459.72      7.19 o 
  -4   2   2       65.28       58.07      2.60 o 
  -3   2   2      572.59      494.57      7.42 o 
  -2   2   2     2229.94     2130.30     29.07 o 
  -1   2   2        6.74        4.18      0.76 o 
   0   2   2     2895.33     2776.89     37.59 o 
   1   2   2     4232.88     3633.48     53.80 o 
   2   2   2     1169.69     1117.36     25.95 o 
   3   2   2      666.18      694.80     11.09 o 
   4   2   2     1437.30     1435.50     30.92 o 
   5   2   2     1031.16      969.07     13.90 o 
   6   2   2     2932.67     3102.74     42.35 o 
   7   2   2      332.07      340.84      5.84 o 
   8   2   2       86.08       78.45      4.70 o 
   9   2   2      450.37      458.41      7.80 o 
  10   2   2        3.86        8.34      1.99 o 
  11   2   2      421.65      404.48      8.20 o 
  12   2   2       77.79       85.77      5.02 o 
  13   2   2      351.41      342.39      8.80 o 
  14   2   2       16.07        8.18      4.66 o 
  15   2   2      230.55      217.99     10.00 o 
 -15   3   2      209.71      200.34     10.12 o 
 -14   3   2        0.24        1.63      3.75 o 
 -13   3   2      346.04      338.31     12.65 o 
 -12   3   2      373.98      378.38     10.48 o 
 -11   3   2       54.46       62.40      2.98 o 
 -10   3   2        1.69        4.24      1.61 o 
  -9   3   2       13.81       17.86      1.79 o 
  -8   3   2      228.81      242.73      5.92 o 
  -7   3   2      105.78      114.50      3.16 o 
  -6   3   2      710.16      690.26     13.14 o 
  -5   3   2      246.98      254.33      4.63 o 
  -4   3   2      472.21      462.72      7.23 o 
  -3   3   2        4.26        7.85      0.92 o 
  -2   3   2      513.32      472.31      7.17 o 
  -1   3   2      523.20      452.51      6.89 o 
   0   3   2     1910.32     2163.50     29.57 o 
   1   3   2     1119.08     1042.86     16.28 o 
   2   3   2      883.48      899.63     14.20 o 
   3   3   2        0.17        9.49      1.44 o 
   4   3   2      705.80      781.33     12.64 o 
   5   3   2        6.85       12.55      1.40 o 
   6   3   2      144.37      151.11      4.92 o 
   7   3   2       26.00       34.33      1.70 o 
   8   3   2      163.97      165.33      5.28 o 
   9   3   2        2.79        7.41      2.12 o 
  10   3   2      226.31      233.53      6.58 o 
  11   3   2        5.72        5.18      2.22 o 
  12   3   2       38.81       45.35      3.51 o 
  13   3   2        0.09        2.64      2.85 o 
  14   3   2      183.73      166.73      8.93 o 
 -14   4   2       98.41       90.06      7.08 o 
 -13   4   2        7.87        6.82      3.62 o 
 -12   4   2      200.15      209.97     11.25 o 
 -11   4   2      261.49      256.93      7.06 o 
 -10   4   2        9.39       19.89      2.36 o 
  -9   4   2       81.68       78.07      3.33 o 
  -8   4   2      337.34      345.91      9.59 o 
  -7   4   2      275.37      289.89      5.64 o 
  -6   4   2      593.89      639.17     15.24 o 
  -5   4   2        4.07        3.06      1.35 o 
  -4   4   2        0.07       -0.21      1.06 o 
  -3   4   2       63.19       60.69      2.14 o 
  -2   4   2      198.25      144.53      4.96 o 
  -1   4   2        9.32        4.27      0.93 o 
   0   4   2      377.36      297.90      6.07 o 
   1   4   2     3150.08     2991.48     45.14 o 
   2   4   2     1554.82     1503.42     23.36 o 
   3   4   2      308.07      338.42      6.42 o 
   4   4   2      177.57      189.73      4.37 o 
   5   4   2       68.90       60.57      2.64 o 
   6   4   2       17.82        9.08      1.63 o 
   7   4   2      202.50      206.52      5.98 o 
   8   4   2        0.07        4.93      2.11 o 
   9   4   2       89.70       89.50      4.10 o 
  10   4   2       27.00       20.27      2.68 o 
  11   4   2        0.70        1.02      2.21 o 
  12   4   2       24.52       22.75      3.08 o 
  13   4   2       22.65       22.50      3.60 o 
  14   4   2       17.84       29.28      3.79 o 
 -13   5   2        2.90        8.18      3.93 o 
 -12   5   2       28.48       36.31      8.48 o 
 -11   5   2      107.82      117.08      5.82 o 
 -10   5   2       31.87       29.96      3.39 o 
  -9   5   2       81.43       91.03      3.76 o 
  -8   5   2       52.06       58.31      2.95 o 
  -7   5   2        0.03       -0.76      1.65 o 
  -6   5   2      450.03      433.62      8.43 o 
  -5   5   2        2.15        2.17      1.67 o 
  -4   5   2      592.90      556.30     13.33 o 
  -3   5   2      540.57      512.90      8.32 o 
  -2   5   2     1193.89     1141.44     16.60 o 
  -1   5   2       74.27       72.36      2.68 o 
   0   5   2      119.49      106.77      3.86 o 
   1   5   2       93.03       94.18      4.87 o 
   2   5   2     1269.28     1232.19     19.74 o 
   3   5   2       28.65       32.60      2.37 o 
   4   5   2      676.21      694.77     13.20 o 
   5   5   2        0.09        1.74      1.95 o 
   6   5   2      214.34      207.82      6.08 o 
   7   5   2        4.02        2.30      1.95 o 
   8   5   2      127.62      136.11      4.98 o 
   9   5   2        9.31        7.15      2.40 o 
  10   5   2       81.70       81.35      4.30 o 
  11   5   2       18.79       19.17      2.91 o 
  12   5   2       19.44       16.75      3.05 o 
  13   5   2       12.97        8.56      3.27 o 
 -12   6   2       10.69        9.07      3.41 o 
 -11   6   2       87.28      104.59      5.90 o 
 -10   6   2        1.46        2.50      2.76 o 
  -9   6   2       98.81      102.36      5.50 o 
  -8   6   2        0.04        1.73      2.03 o 
  -7   6   2      227.22      232.95      5.91 o 
  -6   6   2       22.75       32.32      2.49 o 
  -5   6   2       50.66       60.87      2.96 o 
  -4   6   2       26.96       30.02      2.36 o 
  -3   6   2      206.25      222.90      5.39 o 
  -2   6   2       68.35       78.16      6.37 o 
  -1   6   2     1218.06     1197.62     19.59 o 
   0   6   2       20.71       28.26      2.96 o 
   1   6   2        1.18        2.46      1.72 o 
   2   6   2      163.64      162.34      8.70 o 
   3   6   2      453.98      431.88      8.46 o 
   4   6   2        0.68        0.93      1.93 o 
   5   6   2      153.92      162.83      5.48 o 
   6   6   2        0.81        2.35      2.12 o 
   7   6   2      360.36      397.82      9.67 o 
   8   6   2        0.03        3.40      2.39 o 
   9   6   2      151.20      163.27      5.99 o 
  10   6   2        0.17        0.33      2.36 o 
  11   6   2       44.02       48.38      3.99 o 
  12   6   2       10.99       11.05      3.46 o 
 -10   7   2        2.24       -2.50      2.94 o 
  -9   7   2      146.60      156.53      6.87 o 
  -8   7   2        0.01        0.86      2.44 o 
  -7   7   2       30.44       35.25      3.58 o 
  -6   7   2       19.12       16.92      3.49 o 
  -5   7   2        0.15        0.74      1.90 o 
  -4   7   2      139.45      132.13      5.11 o 
  -3   7   2      115.85      105.72      4.74 o 
  -2   7   2       52.13       54.98      3.48 o 
  -1   7   2        8.84        3.24      2.24 o 
   0   7   2      161.19      139.34      5.07 o 
   1   7   2        4.59        8.31      2.36 o 
   2   7   2       13.98       19.09      2.26 o 
   3   7   2      149.76      145.62      5.18 o 
   4   7   2       67.70       56.90      4.42 o 
   5   7   2       79.97       98.89      4.66 o 
   6   7   2      108.76      107.44      5.00 o 
   7   7   2        2.00        3.96      2.61 o 
   8   7   2       62.54       51.65      4.16 o 
   9   7   2        0.07       -2.02      2.63 o 
  10   7   2       16.29       23.88      3.57 o 
  -8   8   2       20.59       29.18      5.42 o 
  -7   8   2      114.46      115.73      8.32 o 
  -6   8   2        8.51        2.16      3.16 o 
  -5   8   2       11.24        8.39      3.30 o 
  -4   8   2      113.24      122.40      7.72 o 
  -3   8   2        8.20        8.79      2.78 o 
  -2   8   2       13.25        1.67      2.55 o 
  -1   8   2       77.59       93.66      4.71 o 
   0   8   2       88.01       95.90      4.76 o 
   1   8   2      172.38      206.74      8.09 o 
   2   8   2        7.19        3.94      3.28 o 
   3   8   2        9.91        4.75      3.31 o 
   4   8   2       19.30       29.93      4.64 o 
   5   8   2        6.00       -0.89      3.26 o 
   6   8   2        3.10        1.28      2.71 o 
   7   8   2      140.72      186.81      8.51 o 
   8   8   2       22.35       30.45      3.94 o 
  -4   9   2       83.55       84.07      9.61 o 
  -3   9   2       22.96       26.76      3.74 o 
  -2   9   2       57.26       68.62      4.70 o 
  -1   9   2        0.19       -3.39      3.39 o 
   0   9   2       75.15       69.78      5.65 o 
   1   9   2       37.28       52.87      7.62 o 
   2   9   2       95.83      108.33      6.62 o 
   3   9   2        1.54        5.06      3.63 o 
   4   9   2      116.90      116.23      8.29 o 
 -15   0   3      357.96      372.17     13.50 o 
 -13   0   3       46.03       45.19      6.14 o 
 -11   0   3      155.24      154.59      7.23 o 
  -9   0   3     1974.74     2070.27     41.13 o 
  -7   0   3        5.88        3.89      2.04 o 
  -5   0   3      962.71      982.46     24.10 o 
  -3   0   3     4517.52     4880.95    111.84 o 
  -1   0   3    11872.05    12048.95    228.80 o 
   1   0   3    16196.07    16226.78    307.86 o 
   3   0   3     2942.61     3018.51     57.77 o 
   5   0   3     1374.85     1439.54     28.33 o 
   7   0   3      158.58      219.42      6.07 o 
   9   0   3      132.46       99.50      4.59 o 
  11   0   3        9.89       10.84      2.35 o 
  13   0   3       68.87       68.37      8.86 o 
  15   0   3      334.65      297.26     16.36 o 
 -15   1   3        0.18        3.94      2.42 o 
 -14   1   3       20.40       20.74      2.76 o 
 -13   1   3        7.56        5.72      2.21 o 
 -12   1   3        2.59        1.68      1.91 o 
 -11   1   3        1.57        0.47      1.69 o 
 -10   1   3       91.45       78.02      3.18 o 
  -9   1   3      987.70     1046.79     15.49 o 
  -8   1   3      346.62      348.88      6.76 o 
  -7   1   3      185.37      195.14      6.39 o 
  -6   1   3     1091.70     1090.07     17.04 o 
  -5   1   3      761.07      883.34     42.56 o 
  -4   1   3     1458.26     1529.01     23.10 o 
  -3   1   3        8.35       28.66      2.95 o 
  -2   1   3      742.40      659.05      9.39 o 
  -1   1   3     1421.93     1438.27     30.69 o 
   0   1   3      253.51      264.16      4.20 o 
   1   1   3     2008.83     1970.91     54.15 o 
   2   1   3      702.20      644.85     10.24 o 
   3   1   3       77.56       91.60      6.35 o 
   4   1   3      519.27      492.97      8.29 o 
   5   1   3       12.72       16.57      2.06 o 
   6   1   3      420.84      386.57      6.28 o 
   7   1   3      354.28      390.12      6.49 o 
   8   1   3       15.08       17.84      1.55 o 
   9   1   3      126.40      145.96      3.74 o 
  10   1   3       20.64       23.07      1.85 o 
  11   1   3      708.80      634.31     11.55 o 
  12   1   3       17.66       17.80      4.27 o 
  13   1   3        5.14       12.24      2.17 o 
  14   1   3       38.50       41.38      4.04 o 
  15   1   3       80.99       79.46      6.38 o 
 -15   2   3       86.04       96.16      5.63 o 
 -14   2   3      113.01      101.17      4.76 o 
 -13   2   3       24.30       30.86      3.64 o 
 -12   2   3        7.81        6.69      2.08 o 
 -11   2   3      505.79      522.09     11.16 o 
 -10   2   3       62.40       76.41      3.22 o 
  -9   2   3      767.70      763.45     13.02 o 
  -8   2   3       59.48       59.51      2.38 o 
  -7   2   3      116.54      151.14      4.34 o 
  -6   2   3        4.55        9.21      1.12 o 
  -5   2   3        0.10        2.08      0.86 o 
  -4   2   3       95.87       77.74      2.46 o 
  -3   2   3      276.40      277.19      4.57 o 
  -2   2   3        5.19        2.06      0.71 o 
  -1   2   3      419.79      391.50      6.86 o 
   0   2   3       36.28       24.31      1.87 o 
   1   2   3       52.51       62.38      5.80 o 
   2   2   3      205.11      154.79      3.86 o 
   3   2   3       13.04       11.97      1.32 o 
   4   2   3       62.40       64.46      2.15 o 
   5   2   3      999.36     1011.88     14.45 o 
   6   2   3       64.20       55.33      1.91 o 
   7   2   3        0.05        0.20      1.00 o 
   8   2   3       91.60       75.84      2.57 o 
   9   2   3      106.81       95.10      5.35 o 
  10   2   3      210.03      185.88      6.08 o 
  11   2   3       66.32       72.93      6.10 o 
  12   2   3      231.14      216.73      6.61 o 
  13   2   3       80.76       86.11      5.17 o 
  14   2   3      138.24      152.77      5.80 o 
  15   2   3        4.94        5.76      3.97 o 
 -15   3   3      184.36      192.23      9.76 o 
 -14   3   3      244.29      240.33     10.61 o 
 -13   3   3      196.02      186.18      7.13 o 
 -12   3   3      201.13      206.85      7.27 o 
 -11   3   3       30.81       42.23      3.05 o 
 -10   3   3      543.24      519.37      9.75 o 
  -9   3   3      443.18      459.68      8.78 o 
  -8   3   3      308.99      321.94      6.00 o 
  -7   3   3        8.22       13.41      1.50 o 
  -6   3   3      342.78      344.85      7.53 o 
  -5   3   3      168.34      139.53      6.17 o 
  -4   3   3       17.93       30.51      1.50 o 
  -3   3   3        5.04        2.60      0.87 o 
  -2   3   3        8.23        2.09      0.78 o 
  -1   3   3      643.75      680.38      9.95 o 
   0   3   3       51.94       73.01      2.30 o 
   1   3   3     1160.82     1200.90     54.99 o 
   2   3   3     1531.80     1501.23     25.56 o 
   3   3   3       45.31       45.81      1.82 o 
   4   3   3      723.22      751.63     12.28 o 
   5   3   3        4.99       14.49      2.16 o 
   6   3   3     1172.51     1067.29     17.19 o 
   7   3   3      337.70      318.62      7.55 o 
   8   3   3       20.07       29.01      2.68 o 
   9   3   3      525.15      514.65     11.12 o 
  10   3   3      130.02      127.17      4.89 o 
  11   3   3        5.95        7.28      3.02 o 
  12   3   3      106.30      102.96      4.80 o 
  13   3   3      319.55      286.36      8.15 o 
  14   3   3       68.47       65.86      4.84 o 
 -14   4   3        8.25        3.78      3.73 o 
 -13   4   3      189.30      207.33      9.76 o 
 -12   4   3       41.79       44.10      3.93 o 
 -11   4   3     1037.40     1021.33     19.63 o 
 -10   4   3        9.68       10.89      2.13 o 
  -9   4   3       83.25       85.72      3.86 o 
  -8   4   3      157.29      147.55      3.89 o 
  -7   4   3     1440.04     1408.19     20.42 o 
  -6   4   3      153.22      174.78      4.04 o 
  -5   4   3      568.78      529.07      8.84 o 
  -4   4   3        3.19        1.91      1.27 o 
  -3   4   3     1027.79      947.22     13.87 o 
  -2   4   3        0.01       -0.87      0.87 o 
  -1   4   3      388.61      334.89      5.66 o 
   0   4   3      225.46      207.18      3.95 o 
   1   4   3       46.20       46.95      6.79 o 
   2   4   3        0.19        0.54      1.04 o 
   3   4   3      804.23      771.20     20.60 o 
   4   4   3       70.02       72.64      2.69 o 
   5   4   3      443.79      397.23      8.74 o 
   6   4   3      120.66      115.83      4.42 o 
   7   4   3     1162.10     1096.62     20.59 o 
   8   4   3        0.00        0.22      1.83 o 
   9   4   3      352.89      337.08      8.41 o 
  10   4   3        8.71       11.76      2.49 o 
  11   4   3      360.30      345.73      8.97 o 
  12   4   3        0.17       -2.21      2.21 o 
  13   4   3      182.11      188.29      6.72 o 
  14   4   3        0.00        5.98      3.14 o 
 -13   5   3       74.11       76.97      6.63 o 
 -12   5   3       96.69      104.20      7.11 o 
 -11   5   3      132.90      129.74      7.22 o 
 -10   5   3        4.28        4.29      2.49 o 
  -9   5   3       14.24       20.38      2.88 o 
  -8   5   3       24.58       23.44      2.27 o 
  -7   5   3      248.33      261.29      9.39 o 
  -6   5   3        2.46        3.20      1.73 o 
  -5   5   3      106.57      133.04      6.57 o 
  -4   5   3      182.64      186.64      4.19 o 
  -3   5   3        3.79       11.30      1.65 o 
  -2   5   3      702.25      727.89     11.18 o 
  -1   5   3       13.12       25.77      2.88 o 
   0   5   3      975.40      975.82     14.38 o 
   1   5   3       55.21       65.07      2.79 o 
   2   5   3       10.70       11.99      1.73 o 
   3   5   3       97.72      112.87      4.78 o 
   4   5   3       25.45       23.04      2.50 o 
   5   5   3      155.57      144.76      5.01 o 
   6   5   3      120.05      111.01      4.52 o 
   7   5   3      170.72      151.76      7.68 o 
   8   5   3      311.69      292.95      7.85 o 
   9   5   3      243.38      234.88      8.17 o 
  10   5   3       85.78       77.50      4.32 o 
  11   5   3        0.77        0.10      2.35 o 
  12   5   3       48.46       50.62      6.59 o 
  13   5   3      109.30      104.34      5.49 o 
 -12   6   3      137.32      138.16      8.43 o 
 -11   6   3      272.14      272.13     15.16 o 
 -10   6   3       24.85       21.52      5.61 o 
  -9   6   3        4.37        7.24      2.43 o 
  -8   6   3        0.01        0.56      2.44 o 
  -7   6   3       39.94       43.56      3.15 o 
  -6   6   3       21.13       22.90      2.29 o 
  -5   6   3       45.32       49.15      2.80 o 
  -4   6   3      184.24      185.94      5.10 o 
  -3   6   3       58.95       63.87      4.96 o 
  -2   6   3       18.28       16.62      1.74 o 
  -1   6   3       39.74       31.33      2.31 o 
   0   6   3        0.97        1.01      1.63 o 
   1   6   3        0.36        4.73      1.72 o 
   2   6   3      402.05      408.40      8.10 o 
   3   6   3       73.59       70.92      3.67 o 
   4   6   3      207.75      209.58      6.20 o 
   5   6   3        7.25        8.74      2.36 o 
   6   6   3       14.48       11.20      2.49 o 
   7   6   3       21.92       16.56      2.72 o 
   8   6   3       23.54       22.27      2.99 o 
   9   6   3       15.89       17.24      3.59 o 
  10   6   3       18.08       12.89      3.02 o 
  11   6   3       45.95       44.22      3.96 o 
 -10   7   3       36.67       24.85      4.35 o 
  -9   7   3      119.67      105.41      6.00 o 
  -8   7   3      134.37      140.28      8.24 o 
  -7   7   3       50.94       58.19      4.28 o 
  -6   7   3       53.22       54.03      3.15 o 
  -5   7   3       19.76       25.94      3.17 o 
  -4   7   3       94.89      104.15      4.71 o 
  -3   7   3       18.45       18.52      2.72 o 
  -2   7   3      293.74      317.25      8.24 o 
  -1   7   3        4.83        5.15      2.90 o 
   0   7   3      262.98      294.80      7.73 o 
   1   7   3        0.16       -1.68      1.89 o 
   2   7   3       29.53       27.44      2.84 o 
   3   7   3       28.58       29.73      2.94 o 
   4   7   3      130.73      121.23      5.60 o 
   5   7   3        3.89       -3.20      3.20 o 
   6   7   3        9.21       10.49      2.75 o 
   7   7   3       33.57       34.91      3.63 o 
   8   7   3      484.32      533.95     13.19 o 
   9   7   3        1.17        2.41      2.92 o 
  10   7   3      110.21      116.22      6.19 o 
  -8   8   3        4.90        4.65      4.01 o 
  -7   8   3       69.31       80.91     11.76 o 
  -6   8   3        8.63        6.24      2.86 o 
  -5   8   3      235.34      221.37     10.05 o 
  -4   8   3        3.26       -0.74      2.42 o 
  -3   8   3       39.74       38.38      3.61 o 
  -2   8   3        1.44        0.44      2.45 o 
  -1   8   3      107.64      113.42      5.12 o 
   0   8   3       10.79        8.46      3.40 o 
   1   8   3      232.01      232.83      8.63 o 
   2   8   3       11.99       22.77      3.90 o 
   3   8   3      146.61      154.88      7.07 o 
   4   8   3        0.22       -0.42      3.49 o 
   5   8   3      116.90      101.93      5.18 o 
   6   8   3       21.00       23.15      3.53 o 
   7   8   3      169.40      180.53      6.92 o 
  -4   9   3       12.30       11.21      6.82 o 
  -3   9   3        0.83       -3.08      3.44 o 
  -2   9   3       24.11       19.41      4.67 o 
  -1   9   3       14.04       13.26      4.12 o 
   0   9   3       11.40       13.87      4.10 o 
   1   9   3       11.15       13.35      4.12 o 
   2   9   3       14.04       17.37      4.19 o 
   3   9   3       40.55       58.75      5.50 o 
 -14   0   4       58.39       58.25      5.42 o 
 -12   0   4       49.14       68.79     10.23 o 
 -10   0   4     2995.98     3125.27     74.48 o 
  -8   0   4      320.01      364.42     11.33 o 
  -6   0   4      383.57      386.44     11.09 o 
  -4   0   4     1083.48     1299.48     31.21 o 
  -2   0   4      354.08      383.84     14.32 o 
   0   0   4       90.50      107.71      3.30 o 
   2   0   4    12970.82    13347.56    252.73 o 
   4   0   4     2485.77     2542.73     49.05 o 
   6   0   4     1025.66     1051.26     21.44 o 
   8   0   4        1.03        2.41      1.57 o 
  10   0   4      145.26      152.01      5.94 o 
  12   0   4      258.48      232.59     16.87 o 
  14   0   4      148.19      160.91     13.12 o 
 -15   1   4        0.98       -2.11      2.11 o 
 -14   1   4      174.17      186.20      6.26 o 
 -13   1   4        2.60        0.63      2.00 o 
 -12   1   4      395.52      395.37      9.33 o 
 -11   1   4       39.41       40.22      2.92 o 
 -10   1   4     1003.92      962.15     18.07 o 
  -9   1   4       71.65       75.16      3.66 o 
  -8   1   4        2.09       -0.20      1.58 o 
  -7   1   4       38.81       42.55      2.43 o 
  -6   1   4        0.82        9.92      1.49 o 
  -5   1   4      133.46      124.59      3.10 o 
  -4   1   4     6185.68     6881.85    100.60 o 
  -3   1   4      917.96      863.02     15.08 o 
  -2   1   4        0.09        9.86      1.40 o 
  -1   1   4      642.84      566.96      8.30 o 
   0   1   4     2742.23     2740.04     37.11 o 
   1   1   4     1233.98     1132.32     15.79 o 
   2   1   4     2101.83     2114.86     31.81 o 
   3   1   4      215.58      227.22      4.42 o 
   4   1   4      144.51      140.72      6.04 o 
   5   1   4      233.86      237.43      4.19 o 
   6   1   4      125.45      167.23      8.13 o 
   7   1   4       68.63       78.26      2.44 o 
   8   1   4      139.41      135.56      4.59 o 
   9   1   4       65.62       66.31      3.00 o 
  10   1   4       10.41        7.00      1.71 o 
  11   1   4       44.32       43.71      3.28 o 
  12   1   4       37.51       35.05      2.69 o 
  13   1   4       74.03       63.00      3.93 o 
  14   1   4       63.42       82.67      5.74 o 
  15   1   4       49.32       51.79      4.75 o 
 -15   2   4      173.60      166.71      7.27 o 
 -14   2   4        8.17       12.14      4.33 o 
 -13   2   4      305.69      298.59      8.05 o 
 -12   2   4       22.64       27.37      2.79 o 
 -11   2   4      130.44      128.64      4.81 o 
 -10   2   4     2154.03     2179.09     37.50 o 
  -9   2   4      712.04      685.15     11.95 o 
  -8   2   4      274.52      254.68     13.19 o 
  -7   2   4      534.41      558.54      9.81 o 
  -6   2   4       69.33       98.88      7.84 o 
  -5   2   4     1265.02     1280.30     19.90 o 
  -4   2   4      429.68      495.37      8.36 o 
  -3   2   4       75.65       86.08      2.19 o 
  -2   2   4       93.90       88.17      2.19 o 
  -1   2   4      263.53      246.24      4.19 o 
   0   2   4     2482.78     2308.95     31.50 o 
   1   2   4      330.07      329.52      5.79 o 
   2   2   4       93.63      146.15      9.26 o 
   3   2   4      463.29      458.24      7.85 o 
   4   2   4       50.11       87.04      7.58 o 
   5   2   4      597.56      606.83     10.28 o 
   6   2   4      134.33      128.91      7.88 o 
   7   2   4      853.39      799.30     13.44 o 
   8   2   4        0.44        0.70      1.47 o 
   9   2   4      108.18      108.60      3.76 o 
  10   2   4      132.73      111.69      3.87 o 
  11   2   4       54.48       55.21      3.52 o 
  12   2   4       66.16       63.75      3.84 o 
  13   2   4        0.55       -1.34      2.66 o 
  14   2   4        4.74        1.02      2.40 o 
 -14   3   4      137.81      135.37      6.43 o 
 -13   3   4       27.16       23.78      3.41 o 
 -12   3   4      151.81      161.92      5.57 o 
 -11   3   4       92.95       93.42      4.26 o 
 -10   3   4       17.09       29.92      5.22 o 
  -9   3   4       68.17       76.03      3.13 o 
  -8   3   4      444.27      477.62      8.93 o 
  -7   3   4        0.08       -0.52      1.29 o 
  -6   3   4      285.53      312.81      6.22 o 
  -5   3   4        9.76       12.59      1.29 o 
  -4   3   4      613.53      652.88      9.92 o 
  -3   3   4        9.71        6.11      1.01 o 
  -2   3   4      412.87      429.01      6.78 o 
  -1   3   4       14.90       25.89      1.29 o 
   0   3   4       17.02       22.33      1.23 o 
   1   3   4     1317.37     1208.71     28.66 o 
   2   3   4      155.53      181.33     11.25 o 
   3   3   4      222.70      226.45      5.52 o 
   4   3   4      780.33      753.93     16.58 o 
   5   3   4      247.77      244.36      6.10 o 
   6   3   4      492.86      414.61     17.27 o 
   7   3   4       49.79       65.25      3.43 o 
   8   3   4      143.38      141.23      5.02 o 
   9   3   4       81.59       84.68      4.07 o 
  10   3   4      181.97      171.84      5.72 o 
  11   3   4      156.44      148.93      5.48 o 
  12   3   4       73.96       81.14      6.35 o 
  13   3   4      364.60      319.90      8.87 o 
  14   3   4       19.11       18.68      3.24 o 
 -14   4   4        5.04        7.53      7.67 o 
 -13   4   4       10.65        8.54      2.88 o 
 -12   4   4        1.18        0.08      2.49 o 
 -11   4   4       72.46       76.28      4.72 o 
 -10   4   4      665.42      638.99     13.25 o 
  -9   4   4      107.40       93.90      4.65 o 
  -8   4   4        0.23        5.50      1.65 o 
  -7   4   4       83.79       93.79      3.20 o 
  -6   4   4      408.90      425.39      7.37 o 
  -5   4   4      659.21      617.88      9.80 o 
  -4   4   4      674.34      624.71      9.82 o 
  -3   4   4       24.31       21.86      1.52 o 
  -2   4   4      310.77      271.36      4.94 o 
  -1   4   4       11.03       13.13      1.58 o 
   0   4   4      398.29      311.43      5.35 o 
   1   4   4        0.51        0.90      1.13 o 
   2   4   4        0.70        7.28      1.37 o 
   3   4   4       84.69       82.78      2.85 o 
   4   4   4      274.88      271.91      6.94 o 
   5   4   4       60.07       62.53      3.32 o 
   6   4   4      257.23      272.63     14.86 o 
   7   4   4       59.49       53.46      3.35 o 
   8   4   4      891.60      856.36     23.32 o 
   9   4   4        5.25        1.69      2.12 o 
  10   4   4      345.20      346.73      8.83 o 
  11   4   4       36.77       39.68      4.07 o 
  12   4   4      120.91      116.31      5.30 o 
  13   4   4        1.78       -0.03      3.15 o 
 -13   5   4       20.43       17.74      5.80 o 
 -12   5   4       52.47       62.29     10.06 o 
 -11   5   4        2.68        3.46      2.67 o 
 -10   5   4      154.50      151.20      7.93 o 
  -9   5   4       19.72       22.89      2.63 o 
  -8   5   4      825.84      807.46     15.93 o 
  -7   5   4       75.95       79.00      3.79 o 
  -6   5   4     1116.34     1070.03     19.97 o 
  -5   5   4        0.01        0.58      1.52 o 
  -4   5   4      134.92      132.25      4.27 o 
  -3   5   4        1.25        4.01      1.47 o 
  -2   5   4      630.37      647.15     10.17 o 
  -1   5   4      228.30      222.06      4.90 o 
   0   5   4       66.96       73.71      4.78 o 
   1   5   4       92.20      111.15      4.84 o 
   2   5   4       53.43       63.73      3.10 o 
   3   5   4      159.83      148.95      5.04 o 
   4   5   4       83.47       73.77      3.77 o 
   5   5   4       44.71       61.34      3.51 o 
   6   5   4      152.29      147.52      5.13 o 
   7   5   4      119.93      121.34      4.87 o 
   8   5   4       26.83       30.05      3.10 o 
   9   5   4       88.18       81.96      4.43 o 
  10   5   4       31.26       44.82      8.32 o 
  11   5   4       30.13       28.27      3.34 o 
  12   5   4       14.32       10.71      3.07 o 
 -11   6   4      374.00      400.77     17.04 o 
 -10   6   4       24.99       28.28      3.18 o 
  -9   6   4       36.21       36.99      3.27 o 
  -8   6   4       18.99       20.16      2.71 o 
  -7   6   4      152.71      147.00      5.22 o 
  -6   6   4       15.04       20.88      2.91 o 
  -5   6   4       81.50       88.57      3.63 o 
  -4   6   4        2.99        3.30      1.80 o 
  -3   6   4      657.10      672.96     10.82 o 
  -2   6   4        0.38        3.85      1.77 o 
  -1   6   4      498.16      509.62      9.61 o 
   0   6   4       21.81       17.01      2.06 o 
   1   6   4      214.81      217.93      6.64 o 
   2   6   4       21.19       22.75      2.57 o 
   3   6   4      125.31      135.90      5.60 o 
   4   6   4       61.49       59.42      3.57 o 
   5   6   4       16.92       20.70      2.67 o 
   6   6   4        0.28        3.41      2.76 o 
   7   6   4       51.17       56.33      3.74 o 
   8   6   4       44.70       51.21      3.84 o 
   9   6   4       29.97       25.32      3.33 o 
  10   6   4       14.79       18.32      3.20 o 
  11   6   4        3.85       -2.25      2.65 o 
 -10   7   4       11.75        7.67      3.50 o 
  -9   7   4       10.02       12.38      3.31 o 
  -8   7   4       50.84       63.82      5.88 o 
  -7   7   4       78.23       97.18      7.48 o 
  -6   7   4       85.91       84.52      3.85 o 
  -5   7   4       27.89       31.49      3.79 o 
  -4   7   4      305.55      297.03      8.00 o 
  -3   7   4       31.23       29.20      3.05 o 
  -2   7   4       36.06       29.59      3.04 o 
  -1   7   4      129.89      133.27      5.14 o 
   0   7   4       71.56       69.00      3.81 o 
   1   7   4      114.65      138.56      5.16 o 
   2   7   4        6.38        6.35      2.34 o 
   3   7   4       62.01       60.87      6.54 o 
   4   7   4       12.11       22.47      2.98 o 
   5   7   4       33.27       34.22      3.42 o 
   6   7   4       12.67       11.68      3.05 o 
   7   7   4      228.61      255.61      7.92 o 
   8   7   4        0.36        7.54      2.98 o 
   9   7   4      228.33      250.77      8.24 o 
  -7   8   4       22.82       18.12      4.67 o 
  -6   8   4       17.43       11.66      3.38 o 
  -5   8   4        0.11       -2.29      2.46 o 
  -4   8   4       38.95       41.66      3.76 o 
  -3   8   4       12.01       16.90      3.00 o 
  -2   8   4       10.17        5.93      3.89 o 
  -1   8   4        1.14        3.74      6.03 o 
   0   8   4        9.83        5.16      3.52 o 
   1   8   4        1.85       -0.48      3.14 o 
   2   8   4        9.65        1.58      4.05 o 
   3   8   4       56.15       59.67      5.90 o 
   4   8   4       52.52       52.12      4.28 o 
   5   8   4       59.92       61.17      4.44 o 
   6   8   4      132.35      127.69      5.96 o 
   7   8   4        0.52        3.51      3.13 o 
  -3   9   4        0.27       -3.53      3.53 o 
  -2   9   4       97.43       91.39      9.79 o 
  -1   9   4       28.04       17.26      4.29 o 
   0   9   4      171.89      185.06      8.49 o 
   1   9   4       38.05       55.46      5.56 o 
   2   9   4       62.28       54.52      5.38 o 
 -15   0   5        0.46       -1.02      3.13 o 
 -13   0   5      420.22      440.39     14.70 o 
 -11   0   5      400.76      432.07     13.86 o 
  -9   0   5     3230.67     3360.55     79.54 o 
  -7   0   5      410.54      443.23     13.02 o 
  -5   0   5     1195.95     1121.03     27.72 o 
  -3   0   5      490.07      537.58     13.98 o 
  -1   0   5      351.44      336.89      7.67 o 
   1   0   5     2515.22     2801.63     53.85 o 
   3   0   5      333.74      330.83      7.75 o 
   5   0   5       52.27       52.10      2.62 o 
   7   0   5       24.58       36.17      2.54 o 
   9   0   5        1.19        6.29      1.93 o 
  11   0   5       58.66       51.08      5.97 o 
  13   0   5      113.77      105.14     12.27 o 
 -15   1   5        0.65       -0.68      2.33 o 
 -14   1   5       20.62       14.96      2.76 o 
 -13   1   5        2.73        2.41      2.21 o 
 -12   1   5       20.81       21.17      2.72 o 
 -11   1   5       18.37       25.99      2.63 o 
 -10   1   5      141.72      140.52      4.90 o 
  -9   1   5     2522.18     2516.55     42.70 o 
  -8   1   5      785.20      777.52     14.83 o 
  -7   1   5      610.73      651.83     25.44 o 
  -6   1   5      608.14      662.90     12.48 o 
  -5   1   5      756.28      828.35     22.78 o 
  -4   1   5      453.81      425.96      8.35 o 
  -3   1   5      455.39      588.41      9.63 o 
  -2   1   5        3.80        4.52      0.84 o 
  -1   1   5      249.78      286.12      5.34 o 
   0   1   5       95.50       96.42      2.27 o 
   1   1   5       37.00       30.43      3.07 o 
   2   1   5       32.29       33.72      1.32 o 
   3   1   5      232.00      214.46      4.35 o 
   4   1   5        0.02       -0.01      0.96 o 
   5   1   5     1185.08     1174.48     18.60 o 
   6   1   5       39.50       38.57      1.70 o 
   7   1   5     4734.63     4579.19     62.31 o 
   8   1   5        0.88        0.54      1.22 o 
   9   1   5      365.95      343.50      7.16 o 
  10   1   5        7.46        5.95      2.23 o 
  11   1   5       98.76      100.99      3.80 o 
  12   1   5        0.14        0.25      2.14 o 
  13   1   5        0.14        1.01      2.93 o 
  14   1   5        1.56       -2.67      3.09 o 
 -15   2   5      117.03      112.97      5.36 o 
 -14   2   5      114.50      107.16      5.07 o 
 -13   2   5        6.22        7.11      2.41 o 
 -12   2   5      123.36      115.96      4.76 o 
 -11   2   5        2.19        3.23      2.16 o 
 -10   2   5       65.48       64.50      3.45 o 
  -9   2   5      946.82      928.79     20.03 o 
  -8   2   5      393.78      401.33      7.76 o 
  -7   2   5       34.15       44.63      3.51 o 
  -6   2   5      411.28      433.41      7.92 o 
  -5   2   5       30.56       53.03      5.91 o 
  -4   2   5      354.44      369.44      6.64 o 
  -3   2   5      241.53      244.98      4.31 o 
  -2   2   5       72.86       68.07      2.22 o 
  -1   2   5       56.02       67.21      1.98 o 
   0   2   5      228.64      192.75      3.59 o 
   1   2   5      504.37      587.54     10.50 o 
   2   2   5      770.06      645.62     10.64 o 
   3   2   5      448.06      469.95     17.16 o 
   4   2   5      991.56      959.75     15.47 o 
   5   2   5      957.03      943.73     26.40 o 
   6   2   5     1646.01     1561.65     24.51 o 
   7   2   5       98.17      127.25     10.25 o 
   8   2   5      147.57      176.54      4.75 o 
   9   2   5       61.51       61.20      3.90 o 
  10   2   5      346.11      327.64      8.26 o 
  11   2   5      279.45      248.06     11.91 o 
  12   2   5      240.98      238.77      7.33 o 
  13   2   5       20.75       21.76      3.06 o 
  14   2   5      107.21      101.87      6.21 o 
 -14   3   5      179.93      171.10      7.20 o 
 -13   3   5      180.25      183.07      9.08 o 
 -12   3   5        1.93        3.30      2.17 o 
 -11   3   5      644.57      656.91     13.63 o 
 -10   3   5        4.65        2.35      1.91 o 
  -9   3   5      119.53      115.90      6.59 o 
  -8   3   5      229.06      225.73      6.33 o 
  -7   3   5       12.24       17.64      1.93 o 
  -6   3   5       10.74       17.52      1.55 o 
  -5   3   5       14.43       16.41      1.63 o 
  -4   3   5      350.90      320.32      5.63 o 
  -3   3   5      694.34      740.55     11.08 o 
  -2   3   5      281.32      307.85      5.30 o 
  -1   3   5      508.52      465.00      7.95 o 
   0   3   5       98.32       98.90      2.52 o 
   1   3   5      783.36      720.37     10.67 o 
   2   3   5       52.60       73.71      3.52 o 
   3   3   5      785.64      734.25     16.09 o 
   4   3   5       41.96       44.48      2.63 o 
   5   3   5      354.99      325.63      7.60 o 
   6   3   5       99.48       92.72      4.06 o 
   7   3   5      173.30      171.57      5.51 o 
   8   3   5       11.96       14.60      2.46 o 
   9   3   5      346.46      359.81      8.76 o 
  10   3   5       56.60       58.49      3.62 o 
  11   3   5      300.26      284.46      7.92 o 
  12   3   5       13.33        5.92      2.58 o 
  13   3   5      321.13      318.39      8.90 o 
  14   3   5       68.05       66.15      4.57 o 
 -13   4   5       94.27       99.66      6.88 o 
 -12   4   5        0.03        1.40      2.47 o 
 -11   4   5      195.15      212.08     12.22 o 
 -10   4   5       58.87       64.16      4.32 o 
  -9   4   5        9.68       10.33      1.91 o 
  -8   4   5       27.11       29.78      2.31 o 
  -7   4   5      465.28      452.13      8.71 o 
  -6   4   5       29.47       29.69      2.01 o 
  -5   4   5      236.11      230.67      4.77 o 
  -4   4   5       80.25       77.75      2.70 o 
  -3   4   5      118.71      122.44      3.19 o 
  -2   4   5       17.10       19.97      1.51 o 
  -1   4   5       75.03       89.34      2.70 o 
   0   4   5       22.18       25.61      1.55 o 
   1   4   5      647.83      678.60     11.50 o 
   2   4   5      228.82      224.94      4.93 o 
   3   4   5      104.59      106.90      4.06 o 
   4   4   5       39.13       40.12      2.87 o 
   5   4   5        0.65        2.23      1.97 o 
   6   4   5      204.25      185.64      5.81 o 
   7   4   5       13.26       18.05      2.48 o 
   8   4   5      512.51      480.06     10.86 o 
   9   4   5        0.04        2.83      3.05 o 
  10   4   5        9.73        9.20      2.62 o 
  11   4   5        0.03       -0.63      2.23 o 
  12   4   5        6.58        6.36      2.72 o 
  13   4   5      190.33      188.74      7.01 o 
 -12   5   5      260.57      263.18      9.04 o 
 -11   5   5      103.19       88.80      5.24 o 
 -10   5   5      172.17      189.12      7.21 o 
  -9   5   5       21.59       18.60      2.63 o 
  -8   5   5       72.32       66.17      3.62 o 
  -7   5   5      139.19      154.27      5.19 o 
  -6   5   5       47.44       53.07      2.93 o 
  -5   5   5      374.81      380.35      8.64 o 
  -4   5   5        0.65        1.12      1.50 o 
  -3   5   5     1217.27     1200.43     17.64 o 
  -2   5   5       77.36       61.04      2.53 o 
  -1   5   5     1000.74      967.04     14.44 o 
   0   5   5       90.14       97.01      3.50 o 
   1   5   5      763.12      674.50     11.75 o 
   2   5   5        0.64        1.67      1.98 o 
   3   5   5      515.44      461.60     10.23 o 
   4   5   5       28.65       21.01      2.58 o 
   5   5   5      171.19      159.99      5.36 o 
   6   5   5      108.72      108.88      4.59 o 
   7   5   5       23.58       26.85      3.05 o 
   8   5   5        5.06        5.18      2.43 o 
   9   5   5      181.65      191.29      6.54 o 
  10   5   5       57.50       60.48      4.13 o 
  11   5   5      114.92      119.10      5.50 o 
  12   5   5        1.60        0.70      2.80 o 
 -11   6   5        6.32       16.83      3.66 o 
 -10   6   5      160.91      168.53      6.94 o 
  -9   6   5      168.84      166.37      5.87 o 
  -8   6   5       12.04       16.37      2.66 o 
  -7   6   5        5.00        6.29      2.30 o 
  -6   6   5       63.63       71.97      4.38 o 
  -5   6   5       15.36       13.27      3.17 o 
  -4   6   5      128.33      136.50      3.83 o 
  -3   6   5       45.71       47.53      2.79 o 
  -2   6   5      596.74      580.04     10.71 o 
  -1   6   5       29.22       36.86      2.55 o 
   0   6   5      771.31      723.34     12.76 o 
   1   6   5       65.96       69.09      3.64 o 
   2   6   5      196.60      168.72      6.22 o 
   3   6   5        0.46        0.43      2.06 o 
   4   6   5      146.03      141.95      5.17 o 
   5   6   5       25.06       23.26      2.90 o 
   6   6   5       26.49       22.79      3.30 o 
   7   6   5       24.44       27.76      3.18 o 
   8   6   5      527.54      556.69     12.82 o 
   9   6   5        4.06        5.07      3.35 o 
  10   6   5       70.58       78.33      4.81 o 
  11   6   5        4.62        4.06      2.92 o 
  -9   7   5       11.31        6.87      2.84 o 
  -8   7   5        5.14        6.46      2.66 o 
  -7   7   5       54.07       56.66      3.84 o 
  -6   7   5       57.25       57.43      5.10 o 
  -5   7   5      114.43       90.37      4.60 o 
  -4   7   5        1.72        0.40      2.24 o 
  -3   7   5      105.03      106.83      4.78 o 
  -2   7   5       34.44       27.48      3.01 o 
  -1   7   5       75.40       61.70      4.66 o 
   0   7   5       59.66       62.23      3.80 o 
   1   7   5       38.40       47.45      3.50 o 
   2   7   5       20.70       22.03      4.55 o 
   3   7   5        2.89        0.78      2.34 o 
   4   7   5        8.44        8.44      2.68 o 
   5   7   5       26.10       24.78      3.24 o 
   6   7   5      156.21      166.03      6.30 o 
   7   7   5      130.39      129.34      6.64 o 
   8   7   5        5.53        2.64      3.00 o 
   9   7   5        3.37        3.39      3.11 o 
  -7   8   5        2.76        4.18      3.30 o 
  -6   8   5       11.84       19.38      3.78 o 
  -5   8   5        1.21        2.75      3.10 o 
  -4   8   5        0.10        1.40      2.63 o 
  -3   8   5       24.38       23.86      5.14 o 
  -2   8   5       35.25       38.25      5.64 o 
  -1   8   5       65.66       60.20      4.98 o 
   0   8   5       31.35       37.05      4.38 o 
   1   8   5       73.13       71.48      5.36 o 
   2   8   5        2.17        6.31      4.10 o 
   3   8   5       49.70       31.88      5.86 o 
   4   8   5       10.97        8.42      2.97 o 
   5   8   5       28.24       33.37      3.79 o 
   6   8   5        9.53       11.58      3.32 o 
   0   9   5        2.76        6.14      6.14 o 
 -14   0   6      182.74      177.24      9.04 o 
 -12   0   6      137.08      141.64      7.47 o 
 -10   0   6       44.81       38.34      4.21 o 
  -8   0   6      345.40      365.60     11.81 o 
  -6   0   6      553.99      514.13     14.46 o 
  -4   0   6     9555.22    10612.98    242.13 o 
  -2   0   6     2508.94     2587.11     50.08 o 
   0   0   6     5059.67     5015.71     95.73 o 
   2   0   6      772.08      719.00     14.96 o 
   4   0   6      209.98      289.34      7.08 o 
   6   0   6       26.08       31.72      2.30 o 
   8   0   6     1831.10     1820.19     36.62 o 
  10   0   6      206.82      225.46      9.25 o 
  12   0   6      193.18      221.78      9.74 o 
  14   0   6       85.08       71.85      9.03 o 
 -15   1   6       18.35       18.98      3.26 o 
 -14   1   6      317.50      305.79      8.52 o 
 -13   1   6        9.02        9.04      2.51 o 
 -12   1   6       57.01       60.95      3.78 o 
 -11   1   6       18.41       17.47      2.55 o 
 -10   1   6      174.41      184.85      5.66 o 
  -9   1   6      301.61      278.42      7.20 o 
  -8   1   6       42.41       63.53      7.28 o 
  -7   1   6      580.73      597.08     11.89 o 
  -6   1   6      184.07      226.88     17.52 o 
  -5   1   6     1135.31     1148.73     20.24 o 
  -4   1   6      189.69      226.45      9.26 o 
  -3   1   6     1181.12     1138.88     16.21 o 
  -2   1   6      197.68      209.40      8.97 o 
  -1   1   6      202.36      195.45      3.70 o 
   0   1   6       95.09      105.34      2.52 o 
   1   1   6       90.66       88.53      2.30 o 
   2   1   6     4901.44     5377.72     72.56 o 
   3   1   6      193.64      179.06      3.48 o 
   4   1   6       44.71       52.77      2.30 o 
   5   1   6       94.54       89.41      2.95 o 
   6   1   6        1.64        4.01      1.78 o 
   7   1   6      144.51      129.68      4.14 o 
   8   1   6      320.52      314.88      6.73 o 
   9   1   6       62.80       60.56      2.98 o 
  10   1   6      160.32      161.34      4.70 o 
  11   1   6       74.04       69.08      3.98 o 
  12   1   6       92.86       98.98      5.71 o 
  13   1   6       16.92       14.14      3.59 o 
  14   1   6       69.88       78.55      6.80 o 
 -14   2   6       18.87       14.96      3.74 o 
 -13   2   6       14.80       12.39      2.64 o 
 -12   2   6       16.75       13.61      2.60 o 
 -11   2   6       38.30       39.73      3.15 o 
 -10   2   6      143.63      161.97      5.36 o 
  -9   2   6       30.78       18.21      2.47 o 
  -8   2   6       38.87       52.96      3.24 o 
  -7   2   6        0.26       -0.44      1.34 o 
  -6   2   6       56.60       71.70      2.86 o 
  -5   2   6        0.85        0.12      1.16 o 
  -4   2   6     1287.53     1347.89     24.30 o 
  -3   2   6       69.17       61.41      2.26 o 
  -2   2   6      112.31      153.32      3.26 o 
  -1   2   6       45.62       43.97      1.77 o 
   0   2   6        4.22        3.37      1.28 o 
   1   2   6       52.69       51.64      2.01 o 
   2   2   6       14.02       10.57      4.09 o 
   3   2   6       20.99       12.77      1.42 o 
   4   2   6       89.11      118.66      3.48 o 
   5   2   6      210.60      203.88      4.79 o 
   6   2   6      128.85      125.30      7.72 o 
   7   2   6      190.27      185.20      4.87 o 
   8   2   6     1233.82     1206.68     19.81 o 
   9   2   6       95.07       84.45      4.06 o 
  10   2   6        3.14        6.45      2.71 o 
  11   2   6      203.32      204.77      6.58 o 
  12   2   6       19.17       12.81      3.68 o 
  13   2   6      140.02      129.82      8.83 o 
  14   2   6       66.54       77.88      5.71 o 
 -14   3   6       14.63       14.81      3.45 o 
 -13   3   6      186.93      181.12      6.30 o 
 -12   3   6        0.28        0.26      2.19 o 
 -11   3   6      112.48       99.96      4.55 o 
 -10   3   6       94.06      109.35      4.56 o 
  -9   3   6      453.21      406.17      9.59 o 
  -8   3   6       94.29      102.15      3.66 o 
  -7   3   6       68.51       73.03      3.10 o 
  -6   3   6       66.10       73.95      2.99 o 
  -5   3   6      120.86      119.72      3.22 o 
  -4   3   6        7.37       16.27      2.08 o 
  -3   3   6      357.92      361.23      6.21 o 
  -2   3   6      444.29      434.40      7.68 o 
  -1   3   6       76.60       80.05      2.44 o 
   0   3   6       16.13       17.10      1.35 o 
   1   3   6      421.75      415.39      6.75 o 
   2   3   6     1984.74     2027.05     31.10 o 
   3   3   6      896.68      878.77     14.42 o 
   4   3   6      106.96      100.09      4.72 o 
   5   3   6      250.09      255.94      6.64 o 
   6   3   6      183.83      159.77      5.56 o 
   7   3   6      379.72      334.65      8.20 o 
   8   3   6      936.76      905.12     17.72 o 
   9   3   6      105.73      106.70      4.69 o 
  10   3   6       87.21       97.61      4.60 o 
  11   3   6      172.96      170.28      6.10 o 
  12   3   6       55.19       62.12      4.29 o 
  13   3   6        0.73       -0.28      2.66 o 
 -13   4   6        0.05        0.29      2.72 o 
 -12   4   6      192.99      201.06      7.73 o 
 -11   4   6       33.44       28.43      3.47 o 
 -10   4   6      529.34      528.51     11.58 o 
  -9   4   6       68.31       63.73      3.61 o 
  -8   4   6      709.95      705.91     12.59 o 
  -7   4   6        6.38        3.47      1.72 o 
  -6   4   6      926.15      848.67     14.38 o 
  -5   4   6       16.46       17.71      1.92 o 
  -4   4   6       49.36       51.95      2.30 o 
  -3   4   6       48.23       48.97      2.17 o 
  -2   4   6      551.58      592.47      9.39 o 
  -1   4   6        7.33        6.27      1.26 o 
   0   4   6      317.83      332.39      5.89 o 
   1   4   6       11.22       12.61      1.37 o 
   2   4   6      301.26      288.38      8.91 o 
   3   4   6      152.23      143.77      4.84 o 
   4   4   6     1325.39     1234.48     22.75 o 
   5   4   6      190.34      184.67      5.77 o 
   6   4   6      852.61      758.41     15.25 o 
   7   4   6        2.67       -1.00      2.21 o 
   8   4   6       37.20       34.07      3.21 o 
   9   4   6      107.37      107.49      4.88 o 
  10   4   6      148.77      142.25      5.65 o 
  11   4   6        0.32       -1.31      2.71 o 
  12   4   6       61.06       58.26      4.91 o 
 -12   5   6       80.32       89.28      5.51 o 
 -11   5   6      175.91      153.88      6.82 o 
 -10   5   6      279.30      282.96     10.29 o 
  -9   5   6        0.96        0.54      2.49 o 
  -8   5   6       31.62       36.25      3.05 o 
  -7   5   6       80.43       82.34      3.60 o 
  -6   5   6        6.06        5.85      1.82 o 
  -5   5   6       28.05       34.65      2.43 o 
  -4   5   6        9.58       11.23      1.68 o 
  -3   5   6       11.28       14.85      1.79 o 
  -2   5   6        0.57        8.99      1.70 o 
  -1   5   6      517.93      536.18      8.81 o 
   0   5   6      259.90      265.85     11.76 o 
   1   5   6      234.89      236.30      6.52 o 
   2   5   6       18.48       30.52      3.35 o 
   3   5   6        7.80        6.10      2.15 o 
   4   5   6      150.01      118.03      4.64 o 
   5   5   6       82.72       82.65      4.12 o 
   6   5   6       46.96       44.10      3.64 o 
   7   5   6        0.78       -2.12      2.12 o 
   8   5   6      319.59      282.81      7.96 o 
   9   5   6       32.33       28.55      3.28 o 
  10   5   6       27.80       32.50      3.46 o 
  11   5   6        0.64       -0.46      2.71 o 
 -11   6   6       13.31       18.89      5.11 o 
 -10   6   6       68.52       62.70      5.90 o 
  -9   6   6      196.15      233.30      8.20 o 
  -8   6   6       36.09       43.19      5.93 o 
  -7   6   6       19.17       20.95      2.83 o 
  -6   6   6       10.74        6.14      2.33 o 
  -5   6   6        2.93        0.10      2.05 o 
  -4   6   6       20.96       12.97      1.87 o 
  -3   6   6       25.25       30.99      2.43 o 
  -2   6   6       33.85       33.85      2.55 o 
  -1   6   6       41.22       49.55      3.25 o 
   0   6   6       33.99       39.34      3.05 o 
   1   6   6      124.62      123.73      4.85 o 
   2   6   6        4.81        5.34      2.29 o 
   3   6   6       54.49       50.11      5.56 o 
   4   6   6       69.05       72.95      4.53 o 
   5   6   6        0.90       -2.21      2.21 o 
   6   6   6       85.80       79.98      4.43 o 
   7   6   6       12.43       10.19      2.93 o 
   8   6   6        0.03        3.39      2.74 o 
   9   6   6       89.61       95.26      5.17 o 
  10   6   6        0.77       -2.27      2.71 o 
  -9   7   6        7.87        4.23      3.21 o 
  -8   7   6      103.04      106.36      5.09 o 
  -7   7   6      162.07      174.59      7.25 o 
  -6   7   6       12.31       16.68      3.45 o 
  -5   7   6       94.97      111.14      7.63 o 
  -4   7   6       23.99       24.58      3.08 o 
  -3   7   6        8.59        8.00      2.52 o 
  -2   7   6      118.44      103.75      5.70 o 
  -1   7   6      237.64      283.59      9.15 o 
   0   7   6       10.24       13.44      2.73 o 
   1   7   6      128.28      144.34      6.20 o 
   2   7   6       33.35       28.09      3.20 o 
   3   7   6       80.13       78.57      4.41 o 
   4   7   6        0.01       -1.51      2.44 o 
   5   7   6      295.53      297.14      8.52 o 
   6   7   6        7.24        2.43      3.00 o 
   7   7   6       73.78       66.19      4.56 o 
   8   7   6       19.69       19.55      3.89 o 
  -6   8   6       36.22       47.73      4.75 o 
  -5   8   6        4.00       -0.52      3.17 o 
  -4   8   6       61.31       43.14      5.73 o 
  -3   8   6       15.78       23.38      4.77 o 
  -2   8   6      100.32      102.41      6.09 o 
  -1   8   6        1.24        4.23      3.39 o 
   0   8   6      160.14      154.42      7.26 o 
   1   8   6        1.17       -3.72      5.28 o 
   2   8   6      341.77      328.42     11.04 o 
   3   8   6        4.77        3.25      2.80 o 
   4   8   6      193.29      183.99      7.01 o 
   5   8   6       11.10        6.48      3.17 o 
 -13   0   7       81.51       95.00      6.60 o 
 -11   0   7       45.54       53.83      5.06 o 
  -9   0   7      405.79      399.30     13.12 o 
  -7   0   7      682.27      653.17     18.20 o 
  -5   0   7      218.30      196.32      7.35 o 
  -3   0   7        5.39        0.60      1.48 o 
  -1   0   7      393.31      384.96      8.91 o 
   1   0   7     1872.45     1769.91     34.84 o 
   3   0   7      410.66      408.34     10.27 o 
   5   0   7      195.57      206.36      5.95 o 
   7   0   7     3310.56     3438.92     67.01 o 
   9   0   7      305.09      314.72     11.30 o 
  11   0   7       12.74       11.33      3.72 o 
  13   0   7      103.86      104.45      7.28 o 
 -14   1   7        6.99        6.32      2.67 o 
 -13   1   7      350.26      356.65      9.33 o 
 -12   1   7       25.55       27.60      3.06 o 
 -11   1   7        0.21        1.37      2.13 o 
 -10   1   7       90.59       93.33      4.30 o 
  -9   1   7       65.41       63.44      3.49 o 
  -8   1   7        5.09        3.59      2.26 o 
  -7   1   7       55.37       65.53      3.28 o 
  -6   1   7      125.49      128.30      4.43 o 
  -5   1   7       87.13       95.24      7.82 o 
  -4   1   7      804.95      770.69     12.68 o 
  -3   1   7     2482.63     2562.67     35.30 o 
  -2   1   7      422.72      432.91      6.96 o 
  -1   1   7     2704.64     2700.87     37.07 o 
   0   1   7      160.31      151.22      3.29 o 
   1   1   7       50.91       30.06      1.49 o 
   2   1   7       67.28       79.03      2.34 o 
   3   1   7      211.21      237.04      9.68 o 
   4   1   7       77.33       87.77      3.06 o 
   5   1   7      580.31      599.06     14.84 o 
   6   1   7      136.74      121.71      3.87 o 
   7   1   7       28.66       32.38      2.41 o 
   8   1   7       50.34       49.98      2.69 o 
   9   1   7      115.03      131.32      4.17 o 
  10   1   7       72.83       68.73      4.67 o 
  11   1   7       30.91       31.25      3.15 o 
  12   1   7       75.20       71.83      5.22 o 
  13   1   7      162.97      190.37      8.11 o 
  14   1   7       30.23       27.98      4.49 o 
 -14   2   7      184.24      175.24      6.52 o 
 -13   2   7       12.37       17.56      3.40 o 
 -12   2   7      142.16      134.44      5.32 o 
 -11   2   7       22.41       27.56      2.89 o 
 -10   2   7      100.15      104.73      4.60 o 
  -9   2   7      150.45      147.10      6.05 o 
  -8   2   7      597.04      555.29     11.59 o 
  -7   2   7      195.22      173.43      5.90 o 
  -6   2   7      327.93      313.91      7.37 o 
  -5   2   7        0.21        3.97      1.54 o 
  -4   2   7      396.36      376.97      7.46 o 
  -3   2   7      289.23      370.09     15.83 o 
  -2   2   7      183.11      182.37      3.82 o 
  -1   2   7      322.82      356.50      8.70 o 
   0   2   7      368.68      340.76      6.40 o 
   1   2   7      114.87      143.60      9.81 o 
   2   2   7      406.83      433.94      7.07 o 
   3   2   7      131.78      137.28      5.04 o 
   4   2   7      416.76      407.98      7.74 o 
   5   2   7        1.42        3.07      1.54 o 
   6   2   7      101.90      106.55      4.45 o 
   7   2   7     2498.01     2461.40     38.08 o 
   8   2   7      185.32      167.42      5.51 o 
   9   2   7      206.96      225.72      8.56 o 
  10   2   7       70.35       66.65      3.93 o 
  11   2   7        3.31       -0.15      3.16 o 
  12   2   7        0.75       -2.22      3.05 o 
  13   2   7        9.88        7.49      3.57 o 
 -13   3   7       51.45       53.73      3.96 o 
 -12   3   7       12.91       13.50      3.64 o 
 -11   3   7      392.54      388.82      9.54 o 
 -10   3   7        4.05        3.05      2.17 o 
  -9   3   7       68.37       77.21      3.88 o 
  -8   3   7      179.59      163.46      7.58 o 
  -7   3   7      119.01      111.35      3.82 o 
  -6   3   7       52.25       56.40      2.73 o 
  -5   3   7      146.59      144.54      4.13 o 
  -4   3   7      297.73      264.97      5.54 o 
  -3   3   7       45.06       45.54      2.07 o 
  -2   3   7       46.50       35.96      2.31 o 
  -1   3   7        1.23        0.34      1.13 o 
   0   3   7        4.17        2.58      1.18 o 
   1   3   7      737.25      788.16     11.85 o 
   2   3   7      115.05      118.99      4.28 o 
   3   3   7      364.52      343.84     10.97 o 
   4   3   7      372.11      371.93      7.36 o 
   5   3   7       38.97       40.23      3.64 o 
   6   3   7      527.35      473.50     10.53 o 
   7   3   7      352.71      353.83      9.59 o 
   8   3   7      100.48      100.31      4.45 o 
   9   3   7      283.53      279.60      7.70 o 
  10   3   7      132.15      137.97      5.78 o 
  11   3   7        0.23        1.62      2.50 o 
  12   3   7      164.37      162.74      6.33 o 
  13   3   7       91.31      107.88      6.80 o 
 -13   4   7       23.52       25.59      3.93 o 
 -12   4   7        0.26       -1.39      2.68 o 
 -11   4   7        1.34        4.21      2.67 o 
 -10   4   7        6.69        8.16      2.42 o 
  -9   4   7       25.16       21.85      2.81 o 
  -8   4   7      278.13      265.29      7.16 o 
  -7   4   7        1.02        0.10      1.67 o 
  -6   4   7       79.54       74.64      3.22 o 
  -5   4   7      197.22      171.37      5.24 o 
  -4   4   7      105.27       98.64      3.23 o 
  -3   4   7      313.02      318.30      6.73 o 
  -2   4   7        5.26        2.97      1.49 o 
  -1   4   7      274.20      281.50      5.41 o 
   0   4   7        7.92        9.40      1.73 o 
   1   4   7      184.25      192.03      4.75 o 
   2   4   7       14.97       15.21      2.35 o 
   3   4   7      282.17      271.54      7.11 o 
   4   4   7       16.82       18.46      2.53 o 
   5   4   7      551.47      521.31     11.38 o 
   6   4   7      108.71       97.02      4.50 o 
   7   4   7       10.68       13.78      3.30 o 
   8   4   7       40.44       28.73      3.14 o 
   9   4   7     1237.74     1168.43     22.70 o 
  10   4   7       77.29       73.84      4.35 o 
  11   4   7      343.91      338.55      9.32 o 
  12   4   7       13.09       14.48      3.18 o 
 -12   5   7        4.42        2.84      3.14 o 
 -11   5   7      295.40      299.86      9.84 o 
 -10   5   7      178.78      193.70      7.53 o 
  -9   5   7      222.24      201.50      7.41 o 
  -8   5   7        7.01        7.24      2.65 o 
  -7   5   7      760.94      729.98     13.10 o 
  -6   5   7        0.21       -0.33      1.72 o 
  -5   5   7      564.01      499.24      9.53 o 
  -4   5   7      182.33      183.07      4.41 o 
  -3   5   7      126.13      123.74      4.27 o 
  -2   5   7      183.21      181.56      4.26 o 
  -1   5   7       27.73       28.99      4.67 o 
   0   5   7      315.54      302.73      7.64 o 
   1   5   7       55.38       68.45      3.99 o 
   2   5   7      133.90      135.09      5.03 o 
   3   5   7        0.32       -1.51      1.94 o 
   4   5   7       27.55       28.14      2.91 o 
   5   5   7        5.29       10.44      2.47 o 
   6   5   7        2.08       -0.78      2.23 o 
   7   5   7      186.77      180.07      6.26 o 
   8   5   7       50.85       43.86      3.71 o 
   9   5   7      178.47      172.96      8.27 o 
  10   5   7       23.92       21.21      3.27 o 
  11   5   7       20.31       18.50      3.44 o 
 -10   6   7      337.34      337.15     10.69 o 
  -9   6   7        0.46        5.76      3.01 o 
  -8   6   7        9.17        3.73      4.26 o 
  -7   6   7        2.23        6.95      5.49 o 
  -6   6   7      180.45      183.93      6.01 o 
  -5   6   7        2.61        0.27      2.18 o 
  -4   6   7      156.60      163.57      5.42 o 
  -3   6   7       19.95       25.42      2.46 o 
  -2   6   7      419.33      437.10     10.31 o 
  -1   6   7        4.90       13.79      4.70 o 
   0   6   7      143.08      171.23      5.75 o 
   1   6   7       32.42       34.25      3.16 o 
   2   6   7       24.43       37.58      3.24 o 
   3   6   7       54.50       64.06      4.37 o 
   4   6   7        6.13        8.04      2.50 o 
   5   6   7       58.51       61.69      4.03 o 
   6   6   7       76.59       65.80      4.21 o 
   7   6   7       21.12       10.97      3.20 o 
   8   6   7        0.96        2.45      2.71 o 
   9   6   7      127.02      102.83      5.44 o 
  -8   7   7        2.88       -3.04      3.14 o 
  -7   7   7       50.52       51.57      4.66 o 
  -6   7   7       16.21       10.23      3.38 o 
  -5   7   7      107.06      118.92      5.99 o 
  -4   7   7       37.45       52.64     11.76 o 
  -3   7   7       27.19       28.08      3.78 o 
  -2   7   7      119.24      140.69      5.53 o 
  -1   7   7        3.74        7.40      2.59 o 
   0   7   7      138.23      162.53      5.94 o 
   1   7   7        0.54       -1.56      2.42 o 
   2   7   7       25.94       28.57      3.24 o 
   3   7   7       64.38       45.98      3.82 o 
   4   7   7       38.39       46.30      4.38 o 
   5   7   7        8.19        4.41      2.78 o 
   6   7   7       33.32       34.09      3.79 o 
   7   7   7        1.79        0.20      4.03 o 
  -5   8   7        0.45        1.02      4.58 o 
  -4   8   7        2.69       -0.80      4.17 o 
  -3   8   7       33.05       42.95      9.37 o 
  -2   8   7       37.23       41.47      4.69 o 
  -1   8   7        8.85        0.41      3.97 o 
   0   8   7        3.66        6.90      3.66 o 
   1   8   7       25.44       20.32      4.31 o 
   2   8   7        0.68       -2.79      2.79 o 
   3   8   7       87.76       69.99      5.33 o 
   4   8   7       19.03       13.68      3.50 o 
 -14   0   8      840.78      853.99     34.77 o 
 -12   0   8      341.14      336.34     12.41 o 
 -10   0   8      938.18      953.12     25.91 o 
  -8   0   8      104.27      131.27      6.87 o 
  -6   0   8        6.11        1.52      2.62 o 
  -4   0   8      448.10      456.52     13.26 o 
  -2   0   8      755.69      762.25     16.20 o 
   0   0   8        3.78        5.28      1.71 o 
   2   0   8      777.74      869.42     18.29 o 
   4   0   8       12.24       13.73      2.00 o 
   6   0   8      169.83      173.67      5.76 o 
   8   0   8       18.54       16.92      3.72 o 
  10   0   8        4.33        4.11      3.32 o 
  12   0   8        0.22        1.86      3.46 o 
 -14   1   8      157.77      167.19      6.47 o 
 -13   1   8       54.03       58.11      4.00 o 
 -12   1   8       66.26       76.29      4.24 o 
 -11   1   8      127.12      125.03      5.07 o 
 -10   1   8      106.69      105.30      6.45 o 
  -9   1   8      187.02      215.19      6.34 o 
  -8   1   8     1113.62     1039.67     25.49 o 
  -7   1   8      290.85      294.35      7.37 o 
  -6   1   8       29.33       35.23      2.72 o 
  -5   1   8      189.05      177.92      5.11 o 
  -4   1   8       40.12       47.73      2.38 o 
  -3   1   8       10.83        4.86      1.24 o 
  -2   1   8      477.31      422.48      7.05 o 
  -1   1   8       44.99       46.96      1.96 o 
   0   1   8       32.67       38.17      1.85 o 
   1   1   8        2.73        2.17      1.15 o 
   2   1   8      133.43      127.65      3.20 o 
   3   1   8       32.27       33.61      1.75 o 
   4   1   8      138.49      117.23      3.11 o 
   5   1   8        1.76        3.15      1.63 o 
   6   1   8      842.77      781.24     13.56 o 
   7   1   8        4.78        4.82      1.76 o 
   8   1   8     2054.77     2079.35     32.71 o 
   9   1   8       33.73       24.62      2.89 o 
  10   1   8      196.97      197.48      6.45 o 
  11   1   8        2.12       -1.93      2.88 o 
  12   1   8      182.63      191.97      7.93 o 
  13   1   8        0.16       -2.47      3.33 o 
 -14   2   8       86.50       93.19      5.07 o 
 -13   2   8       76.58       76.52      4.47 o 
 -12   2   8        6.79        6.26      2.55 o 
 -11   2   8       50.33       48.01      3.61 o 
 -10   2   8       78.27       83.98      4.26 o 
  -9   2   8       68.96       68.41      3.78 o 
  -8   2   8       30.82       34.31      2.89 o 
  -7   2   8      151.20      162.61      5.28 o 
  -6   2   8      106.55      122.71      8.91 o 
  -5   2   8      191.37      179.72      4.69 o 
  -4   2   8       32.97       35.41      3.98 o 
  -3   2   8      956.13      851.81     12.80 o 
  -2   2   8      229.99      236.05      4.70 o 
  -1   2   8      128.95      120.55      3.21 o 
   0   2   8       79.64       91.82      5.00 o 
   1   2   8      542.86      512.63      8.27 o 
   2   2   8       26.39       49.56      4.04 o 
   3   2   8      732.15      728.83     12.54 o 
   4   2   8      329.40      317.32      9.31 o 
   5   2   8      342.82      364.95      7.47 o 
   6   2   8       30.42       44.52      4.35 o 
   7   2   8      393.02      385.21      7.96 o 
   8   2   8        3.26       10.07      2.48 o 
   9   2   8      505.82      495.05     11.30 o 
  10   2   8      120.32      129.08      9.83 o 
  11   2   8      269.72      251.35      9.12 o 
  12   2   8       56.72       69.36      5.44 o 
  13   2   8       57.45       61.14      6.86 o 
 -13   3   8      108.74      105.94      5.24 o 
 -12   3   8       89.64      105.13      5.11 o 
 -11   3   8       31.92       27.96      3.10 o 
 -10   3   8      103.23      115.53      4.94 o 
  -9   3   8       14.49        6.80      2.30 o 
  -8   3   8       52.37       45.04      3.14 o 
  -7   3   8       20.77       22.01      2.51 o 
  -6   3   8       97.34       94.53      4.09 o 
  -5   3   8      119.04      122.14      4.51 o 
  -4   3   8       97.84       89.55      3.47 o 
  -3   3   8      310.09      291.19      5.64 o 
  -2   3   8       19.26       25.61      1.80 o 
  -1   3   8      147.66      138.25      3.47 o 
   0   3   8      592.61      597.11     14.38 o 
   1   3   8      321.42      303.47      5.59 o 
   2   3   8      519.52      529.62     11.10 o 
   3   3   8       66.30       56.01      2.72 o 
   4   3   8      996.12     1000.78     19.08 o 
   5   3   8       87.76       85.46      4.16 o 
   6   3   8      180.36      212.74      6.39 o 
   7   3   8        9.94        5.76      2.24 o 
   8   3   8       20.24       19.05      2.93 o 
   9   3   8       66.54       55.98      4.11 o 
  10   3   8       89.56       88.14      4.64 o 
  11   3   8       31.78       30.60      4.28 o 
  12   3   8       21.10       13.97      3.95 o 
 -12   4   8      122.20      125.60      6.43 o 
 -11   4   8        8.77        6.64      2.62 o 
 -10   4   8       56.20       66.46      4.00 o 
  -9   4   8        1.68        0.37      2.41 o 
  -8   4   8      256.05      248.68      6.99 o 
  -7   4   8        6.78        2.29      2.07 o 
  -6   4   8      312.06      305.00      6.67 o 
  -5   4   8       34.56       32.13      2.31 o 
  -4   4   8       37.30       38.67      2.75 o 
  -3   4   8      736.53      675.12     10.82 o 
  -2   4   8        0.57        1.57      1.49 o 
  -1   4   8        3.18        4.45      1.53 o 
   0   4   8       23.04       16.90      1.93 o 
   1   4   8       32.54       35.90      2.40 o 
   2   4   8      378.37      369.01      8.75 o 
   3   4   8       31.17       34.07      2.89 o 
   4   4   8        6.36       14.52      3.00 o 
   5   4   8      110.63      107.36      4.61 o 
   6   4   8       44.95       51.21      5.31 o 
   7   4   8       35.16       40.55      3.34 o 
   8   4   8       31.73       27.43      3.25 o 
   9   4   8       28.10       24.02      3.54 o 
  10   4   8        9.25        9.24      3.35 o 
  11   4   8       41.19       40.43      3.87 o 
 -11   5   8       35.81       32.12      4.20 o 
 -10   5   8       37.00       43.44      4.87 o 
  -9   5   8      144.74      143.50      6.75 o 
  -8   5   8       38.73       49.40      4.39 o 
  -7   5   8        0.62        1.08      2.16 o 
  -6   5   8      507.59      476.20      9.44 o 
  -5   5   8        3.01        2.03      1.80 o 
  -4   5   8      721.78      687.98     13.54 o 
  -3   5   8        1.02        1.30      1.59 o 
  -2   5   8      401.71      373.89      7.68 o 
  -1   5   8       50.97       56.76      5.12 o 
   0   5   8      490.81      483.31     10.71 o 
   1   5   8       53.08       60.88      3.62 o 
   2   5   8       72.62       80.21      4.07 o 
   3   5   8       79.49       80.54      4.10 o 
   4   5   8      275.12      283.58      7.76 o 
   5   5   8       32.53       37.16      3.37 o 
   6   5   8       99.73      104.14      4.85 o 
   7   5   8        0.01       -2.33      2.33 o 
   8   5   8       10.64       19.30      4.43 o 
   9   5   8      113.04      105.96      5.90 o 
  10   5   8       78.16       77.43      4.99 o 
 -10   6   8        1.40       -0.16      3.14 o 
  -9   6   8      140.03      147.60      6.75 o 
  -8   6   8       12.28       12.79      3.33 o 
  -7   6   8      159.37      171.18      6.04 o 
  -6   6   8        0.14        0.47      2.60 o 
  -5   6   8      190.53      195.02      6.14 o 
  -4   6   8        8.17        4.91      2.34 o 
  -3   6   8        0.92        4.77      2.33 o 
  -2   6   8       31.75       37.08      6.33 o 
  -1   6   8      612.76      604.91     13.10 o 
   0   6   8        7.69        8.27      2.76 o 
   1   6   8      166.69      172.86      6.09 o 
   2   6   8       66.84       71.65      4.82 o 
   3   6   8       65.37       73.62      4.26 o 
   4   6   8        5.02        5.25      2.56 o 
   5   6   8      247.65      267.34      7.88 o 
   6   6   8        0.00       -2.42      2.42 o 
   7   6   8       94.14      105.10      5.24 o 
   8   6   8       26.35       16.39      3.30 o 
   9   6   8        5.88        8.01      3.18 o 
  -7   7   8       11.07        6.89      3.46 o 
  -6   7   8       72.45       84.26      7.38 o 
  -5   7   8       11.25        5.80      4.34 o 
  -4   7   8       54.12       42.08      5.66 o 
  -3   7   8        4.76       -0.41      3.73 o 
  -2   7   8       70.05       83.64      5.12 o 
  -1   7   8       46.40       53.35      3.93 o 
   0   7   8        5.75        1.43      2.56 o 
   1   7   8        1.68       -0.18      2.53 o 
   2   7   8       90.26       89.97      4.91 o 
   3   7   8      106.73      117.01      5.43 o 
   4   7   8        0.11       -1.65      2.68 o 
   5   7   8       38.04       38.58      3.89 o 
   6   7   8        2.42        4.96      3.94 o 
   7   7   8        0.06       -0.08      3.00 o 
  -4   8   8       22.08       20.92      5.42 o 
  -3   8   8       44.48       57.71      6.74 o 
  -2   8   8       21.32       18.61      7.84 o 
  -1   8   8       71.82       78.01      6.66 o 
   0   8   8       89.45       97.16      6.50 o 
   1   8   8        0.01       -0.36      3.71 o 
   2   8   8        7.55        7.48      3.17 o 
   3   8   8        0.84       -2.84      2.84 o 
 -13   0   9      311.98      326.90     12.89 o 
 -11   0   9      208.11      219.20      9.64 o 
  -9   0   9      182.91      187.40     10.57 o 
  -7   0   9      980.85      943.71     25.31 o 
  -5   0   9      568.62      599.61     16.99 o 
  -3   0   9     2925.79     3062.18     73.70 o 
  -1   0   9      634.53      652.15     14.42 o 
   1   0   9       83.11       79.93      3.89 o 
   3   0   9      105.54       96.99      4.19 o 
   5   0   9      296.47      287.57      7.94 o 
   7   0   9      142.55      137.13      7.36 o 
   9   0   9      207.38      220.14      9.83 o 
  11   0   9      467.94      485.67     20.28 o 
 -13   1   9      398.13      444.19     11.08 o 
 -12   1   9       46.79       47.88      5.51 o 
 -11   1   9       55.74       46.67      3.66 o 
 -10   1   9       73.70       72.75      4.05 o 
  -9   1   9      296.83      301.28      7.92 o 
  -8   1   9      322.10      326.82      9.50 o 
  -7   1   9       79.03       89.00      8.41 o 
  -6   1   9      562.01      570.09     11.76 o 
  -5   1   9       22.56       30.27      5.22 o 
  -4   1   9      468.59      477.51     10.01 o 
  -3   1   9      800.52      818.92     17.00 o 
  -2   1   9      183.91      158.02      3.86 o 
  -1   1   9        2.01        2.90      1.35 o 
   0   1   9      101.40       86.46      2.88 o 
   1   1   9        8.21       10.08      1.48 o 
   2   1   9       49.60       44.10      2.09 o 
   3   1   9       39.90       28.71      2.24 o 
   4   1   9       23.35       23.82      2.19 o 
   5   1   9        0.99        1.21      1.76 o 
   6   1   9       71.23       71.57      3.34 o 
   7   1   9     1078.38     1055.80     20.32 o 
   8   1   9      103.33      105.42      6.89 o 
   9   1   9        4.82        8.98      2.58 o 
  10   1   9       74.45       77.21      5.35 o 
  11   1   9       31.84       37.61      4.59 o 
  12   1   9       62.53       56.77     10.01 o 
 -13   2   9        5.37        5.42      2.85 o 
 -12   2   9        9.62       11.02      3.12 o 
 -11   2   9       52.21       48.27      3.66 o 
 -10   2   9       14.26       15.35      2.81 o 
  -9   2   9      116.23      119.49      4.89 o 
  -8   2   9        0.80        2.94      2.07 o 
  -7   2   9       10.81        8.15      2.14 o 
  -6   2   9        0.53        0.48      1.93 o 
  -5   2   9       14.20       11.53      2.38 o 
  -4   2   9       80.21       67.31      3.63 o 
  -3   2   9      284.94      280.05      5.43 o 
  -2   2   9      106.01       82.33      2.97 o 
  -1   2   9       31.40       31.26      2.00 o 
   0   2   9       65.29       61.91      2.77 o 
   1   2   9       66.49       64.58      2.53 o 
   2   2   9       15.03       21.31      2.09 o 
   3   2   9       55.50       46.39      2.72 o 
   4   2   9      122.16      125.64      4.22 o 
   5   2   9      243.80      221.07      5.53 o 
   6   2   9      133.45      136.05      4.36 o 
   7   2   9       59.59       47.97      6.10 o 
   8   2   9      413.53      381.93      9.48 o 
   9   2   9        2.46        4.55      3.24 o 
  10   2   9       78.50       82.34      8.08 o 
  11   2   9        9.42       10.36      4.47 o 
  12   2   9       96.82      101.51      6.61 o 
 -12   3   9      183.22      175.99      6.43 o 
 -11   3   9       10.35        8.24      2.59 o 
 -10   3   9       26.13       25.74      3.02 o 
  -9   3   9      161.49      149.86      5.54 o 
  -8   3   9       81.40       77.18      4.08 o 
  -7   3   9       42.66       50.55      3.32 o 
  -6   3   9      112.33      110.37      4.39 o 
  -5   3   9        0.60        2.68      2.21 o 
  -4   3   9       63.28       68.75      3.07 o 
  -3   3   9      821.80      817.83     13.89 o 
  -2   3   9      206.55      182.91      4.70 o 
  -1   3   9       27.06       25.01      1.96 o 
   0   3   9      675.17      638.22     10.19 o 
   1   3   9        1.65        4.72      1.92 o 
   2   3   9      671.10      617.88     12.80 o 
   3   3   9      150.94      146.18      4.47 o 
   4   3   9       87.03       90.19      4.22 o 
   5   3   9      257.07      262.45      7.19 o 
   6   3   9       78.91       85.10      4.21 o 
   7   3   9       21.54       22.38      3.01 o 
   8   3   9       70.84       81.82      6.89 o 
   9   3   9      381.64      367.02     11.32 o 
  10   3   9       33.60       35.93      4.37 o 
  11   3   9       95.81      105.08      6.70 o 
 -12   4   9       13.23       10.17      3.45 o 
 -11   4   9      205.91      213.37      7.07 o 
 -10   4   9       18.70       10.58      2.73 o 
  -9   4   9      415.79      408.27      9.93 o 
  -8   4   9        0.41        1.28      2.23 o 
  -7   4   9      284.48      281.49      8.61 o 
  -6   4   9        6.51        4.56      2.17 o 
  -5   4   9      569.51      544.48     10.24 o 
  -4   4   9      303.76      287.80      6.45 o 
  -3   4   9      204.55      194.54      6.04 o 
  -2   4   9       50.12       46.91      2.74 o 
  -1   4   9      587.86      522.14      8.82 o 
   0   4   9       31.65       35.59      2.48 o 
   1   4   9      583.19      519.28     11.19 o 
   2   4   9       16.89       21.35      2.72 o 
   3   4   9      229.42      235.17      6.73 o 
   4   4   9       45.56       46.48      4.02 o 
   5   4   9      311.03      314.49      8.27 o 
   6   4   9        2.46       -0.28      2.35 o 
   7   4   9      264.36      267.77      9.40 o 
   8   4   9       69.01       71.30      4.41 o 
   9   4   9      181.77      178.15      6.56 o 
  10   4   9       50.28       43.06      3.90 o 
  11   4   9       23.05       23.68      4.86 o 
 -10   5   9      202.13      186.94      7.67 o 
  -9   5   9        1.86       10.59      3.11 o 
  -8   5   9       24.35       24.73      3.39 o 
  -7   5   9       25.17       27.36      3.20 o 
  -6   5   9        4.37        2.75      2.28 o 
  -5   5   9       40.68       36.42      4.22 o 
  -4   5   9      115.41      123.18      4.27 o 
  -3   5   9       21.32       25.78      2.38 o 
  -2   5   9      126.00      135.23      5.07 o 
  -1   5   9      153.44      171.81      7.58 o 
   0   5   9       37.70       34.06      3.11 o 
   1   5   9       78.07       83.31      4.15 o 
   2   5   9        2.80        6.45      2.39 o 
   3   5   9       32.90       30.35      3.20 o 
   4   5   9      167.36      152.64      5.80 o 
   5   5   9       30.99       33.86      3.40 o 
   6   5   9       36.95       32.64      3.42 o 
   7   5   9        8.53        9.33      4.12 o 
   8   5   9       12.60       11.94      3.09 o 
   9   5   9      123.79      110.02      8.93 o 
  -9   6   9       18.51       19.52      3.78 o 
  -8   6   9        5.52        7.94      3.20 o 
  -7   6   9        3.13       -0.51      2.67 o 
  -6   6   9        2.11        3.32      2.87 o 
  -5   6   9        0.30       -1.41      3.09 o 
  -4   6   9      123.69      125.79      6.18 o 
  -3   6   9       18.88       17.84      3.44 o 
  -2   6   9      172.39      187.04      6.32 o 
  -1   6   9      125.27      112.55      5.04 o 
   0   6   9      223.71      233.49      7.08 o 
   1   6   9       75.69       83.11      4.52 o 
   2   6   9       35.98       40.64      3.49 o 
   3   6   9        2.10        3.74      3.30 o 
   4   6   9        6.54        2.16      2.60 o 
   5   6   9       21.07       25.47      3.66 o 
   6   6   9       30.03       27.68      3.47 o 
   7   6   9        1.22        2.47      2.78 o 
   8   6   9       43.21       45.44      4.22 o 
  -6   7   9       35.47       48.27      6.01 o 
  -5   7   9        0.42        1.36      5.80 o 
  -4   7   9      145.45      141.13     12.27 o 
  -3   7   9      148.08      140.04      6.82 o 
  -2   7   9      125.90      121.85      6.88 o 
  -1   7   9       10.82       15.90      3.12 o 
   0   7   9       58.28       48.90      4.27 o 
   1   7   9        4.49        8.17      2.86 o 
   2   7   9       27.37       28.90      6.25 o 
   3   7   9       11.96        9.01      3.16 o 
   4   7   9      246.32      268.42      8.38 o 
   5   7   9        0.21        1.63      2.99 o 
 -12   0  10        1.04        0.80      3.49 o 
 -10   0  10       43.24       50.40      5.18 o 
  -8   0  10      489.83      445.79     14.46 o 
  -6   0  10        0.14        1.08      2.76 o 
  -4   0  10        0.58        3.26      4.09 o 
  -2   0  10     4222.32     4141.94     80.29 o 
   0   0  10      386.89      405.72     10.19 o 
   2   0  10      458.76      461.89     11.36 o 
   4   0  10        0.40        1.65      2.02 o 
   6   0  10       64.15       69.52      5.48 o 
   8   0  10      129.08      142.88      7.93 o 
  10   0  10      135.02      144.66      8.35 o 
  12   0  10      406.49      415.54     23.52 o 
 -13   1  10        0.15       -2.54      4.03 o 
 -12   1  10       73.69       81.68      4.82 o 
 -11   1  10       10.35        6.59      2.64 o 
 -10   1  10      174.44      153.07      5.71 o 
  -9   1  10        4.09        5.28      2.31 o 
  -8   1  10      134.42       99.10      4.47 o 
  -7   1  10       92.32       92.98      4.17 o 
  -6   1  10        1.27        0.81      1.85 o 
  -5   1  10      245.41      252.79      6.73 o 
  -4   1  10     1078.10     1073.29     19.64 o 
  -3   1  10      517.25      475.38      9.02 o 
  -2   1  10     2878.91     2886.05     40.07 o 
  -1   1  10      116.11      113.56      3.47 o 
   0   1  10       64.45       76.49      3.08 o 
   1   1  10       55.35       52.14      2.46 o 
   2   1  10      264.71      251.88      5.26 o 
   3   1  10        4.57        9.44      2.06 o 
   4   1  10       62.36       56.85      2.94 o 
   5   1  10       12.48       17.62      2.15 o 
   6   1  10        8.93        6.11      2.36 o 
   7   1  10       34.70       35.68      3.27 o 
   8   1  10       13.39       12.45      2.81 o 
   9   1  10      154.58      154.89      5.96 o 
  10   1  10       50.93       53.84      5.04 o 
  11   1  10       96.77      102.70      6.52 o 
  12   1  10        4.07        7.02      4.09 o 
 -12   2  10        1.05        3.97      2.66 o 
 -11   2  10       79.59       70.87      4.30 o 
 -10   2  10        3.18        4.89      2.46 o 
  -9   2  10      202.16      203.41      6.47 o 
  -8   2  10       42.96       40.28      4.08 o 
  -7   2  10      236.56      234.54      6.73 o 
  -6   2  10      191.40      190.50      6.07 o 
  -5   2  10      150.07      153.64      5.14 o 
  -4   2  10      266.02      261.05      6.73 o 
  -3   2  10      189.46      191.79      6.98 o 
  -2   2  10     1262.77     1246.29     22.08 o 
  -1   2  10      366.62      367.09      6.78 o 
   0   2  10       24.46       32.03      4.98 o 
   1   2  10      446.06      432.47      8.56 o 
   2   2  10        0.01        0.60      1.83 o 
   3   2  10      166.19      143.53      4.48 o 
   4   2  10      101.27      101.43      4.07 o 
   5   2  10       75.21       76.69      3.46 o 
   6   2  10       17.72       11.66      3.99 o 
   7   2  10       25.63       24.84      3.54 o 
   8   2  10       62.62       52.93      7.61 o 
   9   2  10       40.75       37.62      4.59 o 
  10   2  10       14.00        4.67      3.63 o 
  11   2  10        0.49        1.90      3.61 o 
 -12   3  10       90.05       88.94      5.02 o 
 -11   3  10        6.09        4.60      2.60 o 
 -10   3  10       24.13       33.60      3.49 o 
  -9   3  10        2.64        0.80      2.28 o 
  -8   3  10      452.24      430.86     10.18 o 
  -7   3  10       75.24       69.05      3.82 o 
  -6   3  10      189.52      190.32      6.79 o 
  -5   3  10       13.26       14.57      2.68 o 
  -4   3  10        0.04       -1.63      1.63 o 
  -3   3  10      166.66      148.45      4.42 o 
  -2   3  10      115.46      116.76      3.51 o 
  -1   3  10        0.15       -0.17      1.43 o 
   0   3  10      562.80      530.85      9.98 o 
   1   3  10      175.10      174.33      4.91 o 
   2   3  10      228.36      209.64      6.22 o 
   3   3  10      162.34      181.77      5.82 o 
   4   3  10      104.46       98.20      4.50 o 
   5   3  10      125.67      118.46      4.93 o 
   6   3  10       93.23       86.71      4.50 o 
   7   3  10       88.63       86.22      4.58 o 
   8   3  10       33.64       34.70      4.08 o 
   9   3  10      320.66      284.18     10.03 o 
  10   3  10       11.35       10.66      4.05 o 
  11   3  10      110.99      113.85      7.06 o 
 -11   4  10        0.73       -1.05      2.63 o 
 -10   4  10        2.80        8.06      2.78 o 
  -9   4  10       44.40       51.25      3.79 o 
  -8   4  10        5.49        5.15      2.42 o 
  -7   4  10       45.88       39.83      3.41 o 
  -6   4  10      220.12      219.82      6.51 o 
  -5   4  10        2.84        2.98      1.98 o 
  -4   4  10      487.30      449.63      8.95 o 
  -3   4  10        2.95        2.17      2.03 o 
  -2   4  10       65.57       80.92      3.46 o 
  -1   4  10        2.60        7.08      1.96 o 
   0   4  10      204.24      192.85      5.19 o 
   1   4  10       14.42       12.94      2.52 o 
   2   4  10      104.74      107.28      4.67 o 
   3   4  10       20.82       20.76      2.80 o 
   4   4  10      608.42      601.09     13.21 o 
   5   4  10       15.94       17.25      2.86 o 
   6   4  10      322.36      322.67      8.72 o 
   7   4  10        0.97       -0.17      2.85 o 
   8   4  10      253.22      250.64      7.86 o 
   9   4  10       65.71       66.39      4.53 o 
  10   4  10      216.61      210.97      9.10 o 
 -10   5  10      201.49      210.18      8.33 o 
  -9   5  10      137.89      138.27      5.83 o 
  -8   5  10      539.86      503.05     11.67 o 
  -7   5  10        2.17        1.64      2.41 o 
  -6   5  10      339.34      351.59      8.86 o 
  -5   5  10        2.96        2.07      2.10 o 
  -4   5  10       60.44       67.28      3.37 o 
  -3   5  10       41.23       36.29      4.03 o 
  -2   5  10       25.24       33.99      3.74 o 
  -1   5  10      145.68      135.09      5.21 o 
   0   5  10       49.13       45.00      3.46 o 
   1   5  10       31.99       35.49      3.28 o 
   2   5  10       36.75       29.56      3.24 o 
   3   5  10       78.11       78.87      4.43 o 
   4   5  10       20.43       13.46      2.94 o 
   5   5  10      103.04       98.84      5.01 o 
   6   5  10       61.57       61.92      4.31 o 
   7   5  10       53.69       59.94      4.39 o 
   8   5  10       62.66       62.76      6.00 o 
   9   5  10       15.97       15.79      3.48 o 
  -8   6  10        3.05        5.34      3.16 o 
  -7   6  10       56.60       64.48      6.11 o 
  -6   6  10        1.74        2.34      3.87 o 
  -5   6  10      195.17      209.82      9.63 o 
  -4   6  10       16.75       16.64      3.54 o 
  -3   6  10      131.73      144.94      6.84 o 
  -2   6  10       53.00       50.68      4.55 o 
  -1   6  10       30.82       31.43      3.41 o 
   0   6  10       19.87       17.77      3.95 o 
   1   6  10        1.86        2.51      2.51 o 
   2   6  10        1.25        2.59      2.63 o 
   3   6  10       42.58       47.18      3.94 o 
   4   6  10      139.47      140.01      5.93 o 
   5   6  10       29.50       30.45      4.30 o 
   6   6  10       26.34       25.97      3.66 o 
   7   6  10       32.23       27.22      3.88 o 
  -5   7  10       17.84       23.18      7.50 o 
  -4   7  10       27.67       28.42      5.81 o 
  -3   7  10        2.60        4.32      3.41 o 
  -2   7  10       18.82       11.59      3.82 o 
  -1   7  10      107.17      110.93      6.49 o 
   0   7  10        0.39       -0.59      2.84 o 
   1   7  10       16.88       12.46      3.24 o 
   2   7  10        9.38        4.67      3.11 o 
   3   7  10       58.72       65.16      4.83 o 
   4   7  10        8.28       12.57      3.84 o 
 -11   0  11      377.68      382.82     13.98 o 
  -9   0  11      228.96      224.40     17.56 o 
  -7   0  11        0.05       -0.95      2.76 o 
  -5   0  11      178.42      171.07      7.70 o 
  -3   0  11      447.12      436.89     13.60 o 
  -1   0  11      538.59      548.46     13.09 o 
   1   0  11      179.21      157.70      5.81 o 
   3   0  11        9.78        4.41      3.20 o 
   5   0  11       47.33       42.81      4.79 o 
   7   0  11       41.44       38.73      4.90 o 
   9   0  11      196.12      233.24     10.65 o 
  11   0  11        6.13        0.92      4.34 o 
 -12   1  11       78.72       79.62      4.85 o 
 -11   1  11      454.35      438.76     10.91 o 
 -10   1  11      129.05      130.43      5.41 o 
  -9   1  11       57.21       69.54      4.82 o 
  -8   1  11      202.06      195.01      6.26 o 
  -7   1  11      185.02      158.83      5.53 o 
  -6   1  11       42.36       42.85      3.14 o 
  -5   1  11        5.13        3.79      2.03 o 
  -4   1  11        7.68        5.58      2.04 o 
  -3   1  11      220.21      201.26      5.83 o 
  -2   1  11       26.14       26.84      2.35 o 
  -1   1  11        3.55        2.89      1.65 o 
   0   1  11        5.46        1.91      1.59 o 
   1   1  11      360.59      381.29      7.06 o 
   2   1  11        0.80       -0.81      1.72 o 
   3   1  11      974.36      891.85     15.43 o 
   4   1  11       13.27       15.09      2.20 o 
   5   1  11       68.45       74.95      4.09 o 
   6   1  11       31.49       22.58      2.97 o 
   7   1  11      309.04      335.77      8.87 o 
   8   1  11        0.88        0.47      2.48 o 
   9   1  11      149.38      170.46      7.87 o 
  10   1  11        1.46       -3.12      4.57 o 
  11   1  11       23.26       15.69      4.41 o 
 -12   2  11       60.45       60.37      4.43 o 
 -11   2  11        2.16        3.57      2.64 o 
 -10   2  11       11.76       12.43      2.87 o 
  -9   2  11       13.72       11.11      2.73 o 
  -8   2  11       64.45       71.79      4.13 o 
  -7   2  11       11.55        7.60      2.61 o 
  -6   2  11      235.34      224.58      6.60 o 
  -5   2  11       79.75       83.65      4.07 o 
  -4   2  11      158.93      160.07      5.23 o 
  -3   2  11      363.94      373.19      8.55 o 
  -2   2  11      375.55      359.40      7.48 o 
  -1   2  11      404.02      420.98      8.51 o 
   0   2  11      422.51      424.75      9.64 o 
   1   2  11      239.89      239.97      9.55 o 
   2   2  11      582.22      533.12     10.21 o 
   3   2  11       55.90       55.83      4.98 o 
   4   2  11      168.80      194.83      5.43 o 
   5   2  11       22.31       21.33      2.47 o 
   6   2  11      284.47      296.43      8.17 o 
   7   2  11       75.06       74.61      5.44 o 
   8   2  11      167.36      167.62      7.72 o 
   9   2  11      306.99      334.39     12.05 o 
  10   2  11      131.34      134.12      7.46 o 
 -11   3  11        6.47        3.62      2.71 o 
 -10   3  11       32.94       29.36      3.44 o 
  -9   3  11       62.63       61.35      4.00 o 
  -8   3  11      115.81      113.32      5.51 o 
  -7   3  11        1.84       -2.02      2.06 o 
  -6   3  11        6.76        3.69      2.28 o 
  -5   3  11      111.46      119.73      5.44 o 
  -4   3  11        0.10        0.96      1.94 o 
  -3   3  11       80.90       83.57      3.51 o 
  -2   3  11       80.13       91.17      3.61 o 
  -1   3  11      579.86      592.11     11.03 o 
   0   3  11      166.57      174.17      5.00 o 
   1   3  11      326.97      306.45      6.89 o 
   2   3  11        1.28        0.15      2.17 o 
   3   3  11       45.31       55.00      3.74 o 
   4   3  11        2.62        4.07      2.90 o 
   5   3  11      488.10      471.46     11.02 o 
   6   3  11        0.01       -1.37      2.35 o 
   7   3  11       60.34       65.86      4.23 o 
   8   3  11      127.00      117.43      6.69 o 
   9   3  11       46.04       52.26      5.24 o 
  10   3  11        1.11       -0.65      3.71 o 
 -10   4  11       12.96        9.07      2.94 o 
  -9   4  11       62.39       59.87      5.26 o 
  -8   4  11        9.08       10.40      2.69 o 
  -7   4  11      182.91      182.02      6.17 o 
  -6   4  11       97.16       93.67      4.49 o 
  -5   4  11       37.14       38.89      3.66 o 
  -4   4  11        1.16       -0.92      2.00 o 
  -3   4  11      356.36      359.43      8.85 o 
  -2   4  11       54.66       52.15      3.48 o 
  -1   4  11       54.20       54.80      3.07 o 
   0   4  11        9.35       13.65      2.63 o 
   1   4  11        6.96        5.02      2.48 o 
   2   4  11       41.91       29.95      3.18 o 
   3   4  11       10.54        9.56      3.15 o 
   4   4  11       83.45       78.09      5.51 o 
   5   4  11       30.10       26.42      3.89 o 
   6   4  11        2.95        1.16      2.76 o 
   7   4  11        0.99       -1.32      3.40 o 
   8   4  11        3.69       -0.05      2.70 o 
   9   4  11        5.72       12.68      5.16 o 
  -9   5  11      159.05      162.74      7.87 o 
  -8   5  11       28.29       30.12      3.48 o 
  -7   5  11       50.92       57.37      3.93 o 
  -6   5  11       35.34       34.87      3.40 o 
  -5   5  11      392.11      386.30      9.36 o 
  -4   5  11      129.95      126.82      7.47 o 
  -3   5  11      338.72      344.57     12.76 o 
  -2   5  11       20.83       25.94      3.70 o 
  -1   5  11      403.36      378.39     11.08 o 
   0   5  11       12.80       12.36      3.10 o 
   1   5  11       92.76       94.01      4.77 o 
   2   5  11        2.65        3.35      2.50 o 
   3   5  11        0.28        0.00      2.56 o 
   4   5  11        1.83       -0.94      2.46 o 
   5   5  11      156.08      161.63      6.35 o 
   6   5  11       24.12       17.12      3.30 o 
   7   5  11       58.95       60.43      4.53 o 
  -7   6  11        0.33        3.42      3.83 o 
  -6   6  11       38.13       29.36      5.42 o 
  -5   6  11        3.40        2.77      3.77 o 
  -4   6  11      218.45      228.16     10.36 o 
  -3   6  11       92.10       82.15      5.54 o 
  -2   6  11       57.93       50.26      4.66 o 
  -1   6  11        5.17        4.52      3.07 o 
   0   6  11      108.23      113.05      5.32 o 
   1   6  11        0.12       -0.77      2.58 o 
   2   6  11       15.80       11.24      3.02 o 
   3   6  11        4.44        4.14      2.98 o 
   4   6  11      189.14      196.04      7.16 o 
   5   6  11        0.00       -1.16      2.84 o 
  -2   7  11       17.69       20.90      4.20 o 
  -1   7  11        0.39        0.62      3.31 o 
   0   7  11        1.82       -1.03      3.41 o 
   1   7  11        4.34        3.83      3.11 o 
 -10   0  12      416.67      369.71     21.82 o 
  -8   0  12      134.33      159.20      8.20 o 
  -6   0  12      289.04      286.94     10.85 o 
  -4   0  12      301.72      301.27     10.84 o 
  -2   0  12      909.29      930.58     24.82 o 
   0   0  12        0.13       -2.07      2.08 o 
   2   0  12      261.73      266.82     10.53 o 
   4   0  12      314.97      277.14     10.96 o 
   6   0  12      348.49      374.60     13.64 o 
   8   0  12       73.05       67.92      6.30 o 
  10   0  12      309.67      367.28     14.49 o 
 -11   1  12       45.78       42.12      3.87 o 
 -10   1  12       29.24       30.04      3.49 o 
  -9   1  12      185.50      174.18      6.22 o 
  -8   1  12       39.06       59.37      5.86 o 
  -7   1  12      245.35      235.74      6.98 o 
  -6   1  12       86.60       85.03      4.43 o 
  -5   1  12      153.02      149.92      5.36 o 
  -4   1  12       30.93       35.25      2.96 o 
  -3   1  12      103.12      101.08      4.28 o 
  -2   1  12     1468.86     1458.16     25.95 o 
  -1   1  12      101.37       94.37      3.36 o 
   0   1  12        9.88       12.31      1.82 o 
   1   1  12       14.45       11.44      2.17 o 
   2   1  12       48.44       56.30      3.12 o 
   3   1  12       50.36       49.89      3.08 o 
   4   1  12       87.27       82.69      4.45 o 
   5   1  12       50.76       53.46      3.84 o 
   6   1  12       70.12       78.49      4.87 o 
   7   1  12       60.69       60.59      4.14 o 
   8   1  12       77.32       75.95      5.76 o 
   9   1  12       72.21       79.55      6.00 o 
  10   1  12      149.53      165.01      8.27 o 
 -11   2  12        9.31        6.84      2.92 o 
 -10   2  12        8.09       15.39      3.05 o 
  -9   2  12       45.95       45.80      3.74 o 
  -8   2  12       75.45       66.87      4.48 o 
  -7   2  12        0.22        1.17      2.25 o 
  -6   2  12        0.23        1.17      2.28 o 
  -5   2  12        1.93       -2.00      2.00 o 
  -4   2  12        4.59        1.66      2.01 o 
  -3   2  12        2.82       -0.96      2.12 o 
  -2   2  12      199.32      182.86      7.77 o 
  -1   2  12       26.12       29.91      3.69 o 
   0   2  12      155.51      155.70      5.49 o 
   1   2  12       48.19       49.18      3.01 o 
   2   2  12       27.34       23.25      2.55 o 
   3   2  12       56.29       60.79      3.31 o 
   4   2  12       84.70       77.50      3.69 o 
   5   2  12       72.32       71.27      5.38 o 
   6   2  12       98.62      106.10      6.26 o 
   7   2  12       77.61       77.73      5.63 o 
   8   2  12        5.14        7.27      4.23 o 
   9   2  12      119.11      130.07      7.37 o 
 -10   3  12        8.78        8.78      3.02 o 
  -9   3  12      120.81      117.09      6.05 o 
  -8   3  12        3.25       -0.31      2.41 o 
  -7   3  12       60.13       59.73      3.94 o 
  -6   3  12        9.73        7.49      2.59 o 
  -5   3  12        3.29       -0.41      2.18 o 
  -4   3  12        0.21        4.63      2.14 o 
  -3   3  12       96.91      103.00      4.40 o 
  -2   3  12      812.63      802.36     16.00 o 
  -1   3  12      666.20      666.95     13.88 o 
   0   3  12        1.90        3.20      2.12 o 
   1   3  12      270.61      264.89      6.60 o 
   2   3  12       27.70       26.25      3.19 o 
   3   3  12      288.87      265.05      7.74 o 
   4   3  12      441.78      432.05     10.59 o 
   5   3  12       41.65       46.24      6.25 o 
   6   3  12      106.21      105.30      5.14 o 
   7   3  12        2.72        1.38      5.22 o 
   8   3  12       57.19       71.11      5.87 o 
   9   3  12       13.24       15.02      4.82 o 
  -9   4  12       30.56       32.94      3.72 o 
  -8   4  12      375.89      336.60      9.12 o 
  -7   4  12       26.59       19.11      3.00 o 
  -6   4  12      294.96      281.24      7.83 o 
  -5   4  12        9.85        9.16      2.83 o 
  -4   4  12      360.73      358.38     10.28 o 
  -3   4  12        0.00        0.63      2.68 o 
  -2   4  12       74.96       95.59      6.20 o 
  -1   4  12       37.16       42.14      4.29 o 
   0   4  12      654.51      648.87     16.04 o 
   1   4  12        9.35        4.92      2.66 o 
   2   4  12      206.93      207.04      6.81 o 
   3   4  12        0.00       -2.37      2.37 o 
   4   4  12      133.74      145.94      6.00 o 
   5   4  12       11.21       11.18      2.99 o 
   6   4  12       65.26       65.42      4.54 o 
   7   4  12       14.91       15.70      3.28 o 
   8   4  12      146.60      152.18     11.54 o 
  -7   5  12       16.17       15.64      3.02 o 
  -6   5  12       38.34       42.55      5.45 o 
  -5   5  12      147.29      142.15     11.93 o 
  -4   5  12       98.64      105.22     16.53 o 
  -3   5  12       75.52       73.77      6.25 o 
  -2   5  12       16.29        8.21      3.38 o 
  -1   5  12        8.09       10.95      4.19 o 
   0   5  12       39.71       39.00      4.69 o 
   1   5  12       58.70       58.96      4.14 o 
   2   5  12        5.44        1.30      2.63 o 
   3   5  12        7.25        9.46      3.04 o 
   4   5  12       44.80       42.49      3.99 o 
   5   5  12       44.94       42.70      4.13 o 
   6   5  12        3.81        1.57      4.64 o 
  -5   6  12        6.78       11.93      6.82 o 
  -4   6  12       10.08       11.73      4.60 o 
  -3   6  12       34.14       37.84      5.53 o 
  -2   6  12        0.25       -2.29      3.30 o 
  -1   6  12        0.15       -3.24      3.24 o 
   0   6  12      137.73      136.97      7.54 o 
   1   6  12        7.80        6.75      3.09 o 
   2   6  12       45.39       37.61      3.98 o 
   3   6  12       10.32        2.43      3.46 o 
  -9   0  13        8.02       22.36      4.70 o 
  -7   0  13      141.48      139.02      7.70 o 
  -5   0  13       67.10       58.54      5.29 o 
  -3   0  13      299.75      296.43     10.95 o 
  -1   0  13      441.42      472.73     15.85 o 
   1   0  13      320.57      337.63     12.47 o 
   3   0  13      525.55      529.55     17.13 o 
   5   0  13       33.89       32.67      5.97 o 
   7   0  13       95.69      121.26      8.11 o 
   9   0  13       77.13       89.57      7.68 o 
 -10   1  13        1.81       -0.65      2.70 o 
  -9   1  13        4.05        5.08      2.72 o 
  -8   1  13       41.14       38.48      3.53 o 
  -7   1  13      201.44      212.12      6.77 o 
  -6   1  13       99.63      104.44      4.76 o 
  -5   1  13      165.75      164.29      5.70 o 
  -4   1  13      111.29      110.18      4.71 o 
  -3   1  13       21.36       23.13      2.70 o 
  -2   1  13      114.15      116.10      4.66 o 
  -1   1  13      347.12      354.33      9.69 o 
   0   1  13       23.34       31.08      2.71 o 
   1   1  13      220.30      220.00      5.93 o 
   2   1  13       22.02       18.39      2.59 o 
   3   1  13       57.19       54.74      3.93 o 
   4   1  13       19.02       16.95      2.95 o 
   5   1  13       25.92       29.83      3.48 o 
   6   1  13       18.18       12.87      3.08 o 
   7   1  13       71.88       80.39      5.93 o 
   8   1  13       51.34       54.73      5.35 o 
   9   1  13      197.49      242.65      9.91 o 
 -10   2  13      138.28      121.12      5.66 o 
  -9   2  13      108.90      100.44      5.02 o 
  -8   2  13      251.76      233.13      7.32 o 
  -7   2  13        3.30        5.12      2.53 o 
  -6   2  13       80.32       71.14      4.19 o 
  -5   2  13       20.46       31.61      3.25 o 
  -4   2  13      137.27      131.28      5.90 o 
  -3   2  13       31.67       31.70      3.84 o 
  -2   2  13       44.58       46.09      6.57 o 
  -1   2  13       76.15       90.70      4.45 o 
   0   2  13      264.20      256.36      7.41 o 
   1   2  13       28.28       27.98      2.83 o 
   2   2  13      141.39      151.29      5.09 o 
   3   2  13      134.17      127.39      4.75 o 
   4   2  13       87.14       90.13      5.90 o 
   5   2  13      114.02      101.98      6.26 o 
   6   2  13       11.72        2.91      3.66 o 
   7   2  13        8.93        6.43      5.37 o 
   8   2  13        0.78       -0.82      3.52 o 
  -9   3  13      100.67      102.60      5.23 o 
  -8   3  13       37.91       39.77      3.79 o 
  -7   3  13       11.35        6.86      2.80 o 
  -6   3  13       13.98       13.25      3.44 o 
  -5   3  13       83.53       82.96      4.42 o 
  -4   3  13        0.02       -2.05      2.76 o 
  -3   3  13      259.63      254.96      8.40 o 
  -2   3  13       45.19       47.47      4.12 o 
  -1   3  13       42.15       50.76      5.25 o 
   0   3  13       45.91       57.66      3.85 o 
   1   3  13       46.87       54.10      4.25 o 
   2   3  13      258.05      261.36      7.76 o 
   3   3  13       44.75       47.46      3.85 o 
   4   3  13      233.64      244.16      7.61 o 
   5   3  13        5.59        3.01      2.70 o 
   6   3  13       45.24       46.96      5.93 o 
   7   3  13       22.43       24.67      5.11 o 
  -8   4  13       80.30       69.11      4.50 o 
  -7   4  13        0.56        2.73      2.62 o 
  -6   4  13       18.82       16.75      2.98 o 
  -5   4  13      144.35      135.22      7.70 o 
  -4   4  13        8.75        6.68      3.05 o 
  -3   4  13       89.66       89.34      5.23 o 
  -2   4  13      103.05      104.66      6.99 o 
  -1   4  13       83.43       87.37      5.57 o 
   0   4  13       24.23       25.19      4.11 o 
   1   4  13       99.41       92.33      4.90 o 
   2   4  13        8.86       10.06      2.89 o 
   3   4  13       38.53       47.63      4.70 o 
   4   4  13       14.72       11.60      3.16 o 
   5   4  13      398.07      381.25     12.99 o 
   6   4  13        0.18       -2.97      2.97 o 
  -6   5  13        2.95       -1.50      4.09 o 
  -5   5  13      108.24      116.58     11.59 o 
  -4   5  13       37.05       30.67      5.28 o 
  -3   5  13       43.34       41.35      5.54 o 
  -2   5  13        4.50        4.95      3.83 o 
  -1   5  13        2.49        0.24      3.30 o 
   0   5  13       67.97       75.90      6.72 o 
   1   5  13        1.71       -3.13      3.13 o 
   2   5  13        4.25        3.58      2.84 o 
   3   5  13       29.55       30.23      3.82 o 
   4   5  13        1.98       -1.22      2.89 o 
  -8   0  14       68.12       67.38     16.36 o 
  -6   0  14      114.60      142.79      7.94 o 
  -4   0  14       41.74       44.01      6.31 o 
  -2   0  14        1.44       -1.70      3.75 o 
   0   0  14        0.11        4.43      4.77 o 
   2   0  14        0.11        0.86      3.66 o 
   4   0  14       36.91       22.54      4.79 o 
   6   0  14        0.02       -3.97      3.97 o 
  -9   1  14       62.49       58.97      6.20 o 
  -8   1  14       45.93       53.50      4.23 o 
  -7   1  14       34.22       30.04      3.46 o 
  -6   1  14       97.98      105.90      4.89 o 
  -5   1  14        0.66        1.46      2.31 o 
  -4   1  14        1.70        3.55      2.42 o 
  -3   1  14        0.58        0.75      2.52 o 
  -2   1  14      203.48      190.33      7.08 o 
  -1   1  14       38.25       35.05      4.42 o 
   0   1  14      225.34      250.88     10.45 o 
   1   1  14        0.11       -2.38      2.38 o 
   2   1  14      153.69      154.84      6.03 o 
   3   1  14        2.08       -2.10      2.58 o 
   4   1  14      355.12      350.62      9.56 o 
   5   1  14       33.49       32.20      3.67 o 
   6   1  14      200.03      218.42     11.55 o 
   7   1  14        8.21        9.82      4.04 o 
  -8   2  14       35.63       38.75      3.77 o 
  -7   2  14      131.20      128.63      5.66 o 
  -6   2  14      137.48      136.49      5.61 o 
  -5   2  14       84.82       71.31      4.30 o 
  -4   2  14       46.37       51.48      4.16 o 
  -3   2  14      144.95      143.61      6.43 o 
  -2   2  14        0.05        5.29      2.79 o 
  -1   2  14      365.60      355.48     10.29 o 
   0   2  14        5.24       10.65      2.93 o 
   1   2  14      207.24      227.34      8.37 o 
   2   2  14        2.30        5.80      2.40 o 
   3   2  14      270.13      280.77     14.51 o 
   4   2  14        8.34        6.19      5.48 o 
   5   2  14      158.56      157.30      8.07 o 
   6   2  14        3.10        1.44      3.84 o 
   7   2  14       88.21       95.48      6.70 o 
  -7   3  14       40.66       37.20      3.77 o 
  -6   3  14       10.79        8.50      2.84 o 
  -5   3  14       15.86       13.62      3.58 o 
  -4   3  14      186.91      199.04      8.12 o 
  -3   3  14       86.92       77.04      4.98 o 
  -2   3  14       72.23       77.90      5.03 o 
  -1   3  14       10.75       10.73      3.14 o 
   0   3  14      188.25      179.97      6.43 o 
   1   3  14        3.66        5.23      3.40 o 
   2   3  14      206.35      224.71      7.36 o 
   3   3  14       21.42       27.66      3.61 o 
   4   3  14       62.46       81.88      6.02 o 
   5   3  14        4.41        0.62      3.63 o 
   6   3  14       28.60       20.88      4.51 o 
  -6   4  14        6.13        3.48      3.39 o 
  -5   4  14        1.69        7.52      3.46 o 
  -4   4  14        9.27        3.51      3.08 o 
  -3   4  14        4.30        3.30      3.97 o 
  -2   4  14       11.61        6.48      4.10 o 
  -1   4  14       31.32       32.38      4.94 o 
   0   4  14        4.63        4.84      3.51 o 
   1   4  14        5.20       -3.61      3.61 o 
   2   4  14        0.66        0.27      2.89 o 
   3   4  14        6.80        1.06      3.03 o 
   4   4  14        0.06       -1.46      3.02 o 
  -2   5  14       46.79       52.17      6.14 o 
  -1   5  14      112.22      119.45      8.29 o 
   0   5  14       84.48       76.83      7.12 o 
   1   5  14        0.10       -0.84      4.83 o 
  -7   0  15      449.99      475.63     19.09 o 
  -5   0  15        3.31        3.00      3.52 o 
  -3   0  15      124.44      129.41     13.64 o 
  -1   0  15        4.41       -4.43      4.77 o 
   1   0  15       94.06       98.18      9.89 o 
   3   0  15      311.50      321.46     15.17 o 
   5   0  15      571.98      652.74     24.20 o 
  -7   1  15       16.50       29.49      3.62 o 
  -6   1  15       99.80       96.64      5.02 o 
  -5   1  15       49.10       54.06      4.01 o 
  -4   1  15       69.64       63.39      4.08 o 
  -3   1  15        0.70       -0.54      3.58 o 
  -2   1  15        8.41        6.99      3.05 o 
  -1   1  15      167.60      185.09      7.24 o 
   0   1  15       24.29       14.98      4.08 o 
   1   1  15        0.19        3.41      3.59 o 
   2   1  15       31.99       34.03      3.72 o 
   3   1  15       65.96       61.89      6.79 o 
   4   1  15       45.76       38.79      4.10 o 
   5   1  15      109.96      148.19      7.97 o 
  -6   2  15        7.70        8.97      3.00 o 
  -5   2  15       18.17       12.22      3.66 o 
  -4   2  15        0.28       -1.65      3.14 o 
  -3   2  15       22.12       22.84      7.47 o 
  -2   2  15        6.33        6.17      3.38 o 
  -1   2  15       68.70       79.73      5.18 o 
   0   2  15       29.90       28.71      3.87 o 
   1   2  15        0.22        3.91      4.06 o 
   2   2  15       81.16       80.20      7.28 o 
   3   2  15       37.28       32.40      7.88 o 
   4   2  15      204.78      216.73      9.17 o 
   5   2  15      130.11      154.54      9.83 o 
  -5   3  15       12.22       15.23      3.98 o 
  -4   3  15       82.34       70.41      6.51 o 
  -3   3  15        0.00       -1.63      3.07 o 
  -2   3  15       28.01       27.38      3.87 o 
  -1   3  15       20.60       15.23      3.67 o 
   0   3  15      212.87      209.24      9.98 o 
   1   3  15       81.61      100.97      6.19 o 
   2   3  15      162.76      162.86      7.67 o 
   3   3  15       45.59       57.65      7.48 o 
   4   3  15       53.45       68.18     12.61 o 
  -2   4  15        0.32       -3.77      3.97 o 
  -1   4  15      305.31      344.78     13.50 o 
   0   4  15        0.54        1.26      3.83 o 
   1   4  15      137.54      130.22     14.32 o 
  -4   0  16       44.11       51.82      5.87 o 
  -2   0  16      100.47      112.15     11.25 o 
   0   0  16      248.44      340.89     18.75 o 
   2   0  16       13.06        5.11      6.14 o 
  -5   1  16       45.52       41.52      4.61 o 
  -4   1  16       68.71       69.90      5.43 o 
  -3   1  16       22.95       26.59      5.86 o 
  -2   1  16      163.01      173.06     10.18 o 
  -1   1  16       15.95       14.64      4.56 o 
   0   1  16       31.83       27.95      7.50 o 
   1   1  16       17.05       21.72      4.82 o 
   2   1  16       20.65       18.72      4.70 o 
   3   1  16       12.30       14.14      3.58 o 
  -3   2  16       97.55       85.11     11.08 o 
  -2   2  16       31.25       30.29      4.51 o 
  -1   2  16       51.98       51.37      4.79 o 
   0   2  16       92.02      115.81      7.94 o 
   1   2  16       49.10       46.80      5.90 o 
                                                 
